# Supplementary material for: A unified platform enabling biomarker ranking and validation for 1562 drugs using transcriptomic data of 1250 cancer cell lines
Source: Comput Struct Biotechnol J. 2022 Jun 6;20:2885–94. doi: 10.1016/j.csbj.2022.06.007 (PMC9198269; doi:10.1016/j.csbj.2022.06.007)
Supplement: Supplementary data 1 [file mmc1.xlsx]

## Sheet: S2
Cell line	CCLE name	Primary disease	Subtype	Primary /Metastasis	Gender	Tissue origin	Available in datasets
5637	5637_URINARY_TRACT	Bladder Cancer	-	-	Male	genitourinary_system	4
2313287	2313287_STOMACH	Gastric Cancer	Adenocarcinoma	Primary	Male	gastrointestinal_tract	4
22RV1	22RV1_PROSTATE	Prostate Cancer	Adenocarcinoma	Primary	Male	genitourinary_system	4
42MGBA	42MGBA_CENTRAL_NERVOUS_SYSTEM	Brain Cancer	Astrocytoma	Primary	Male	central_nervous_system	4
639V	639V_URINARY_TRACT	Bladder Cancer	Transitional Cell Carcinoma	Primary	Male	genitourinary_system	4
647V	647V_URINARY_TRACT	Bladder Cancer	Carcinoma	Primary	Male	genitourinary_system	4
769P	769P_KIDNEY	Kidney Cancer	Renal Carcinoma; clear cell	Primary	Female	genitourinary_system	4
786O	786O_KIDNEY	Kidney Cancer	Renal Carcinoma; clear cell	Primary	Male	genitourinary_system	4
8305C	8305C_THYROID	Thyroid Cancer	Carcinoma	Primary	Female	head_neck	4
8505C	8505C_THYROID	Thyroid Cancer	Carcinoma	Primary	Female	head_neck	4
8MGBA	8MGBA_CENTRAL_NERVOUS_SYSTEM	Brain Cancer	Astrocytoma	Primary	Female	central_nervous_system	4
A101D	A101D_SKIN	Skin Cancer	Melanoma	-	Male	skin	4
A172	A172_CENTRAL_NERVOUS_SYSTEM	Brain Cancer	Glioblastoma	Primary	Male	central_nervous_system	4
A204	A204_SOFT_TISSUE	Rhabdoid	Malignant Rhabdoid Tumor	Primary	Female	soft_tissue	4
A2058	A2058_SKIN	Skin Cancer	Melanoma	Metastasis	Male	skin	4
A2780	A2780_OVARY	Ovarian Cancer	Adenocarcinoma; endometrioid	Primary	Female	gynecologic_cancer	4
A375	A375_SKIN	Skin Cancer	Melanoma	Primary	Female	skin	4
A549	A549_LUNG	Lung Cancer	Non-Small Cell Lung Cancer (NSCLC); Adenocarcinoma	Primary	Male	lung	4
A673	A673_BONE	Bone Cancer	Ewings Sarcoma	Primary	Female	soft_tissue	4
ACHN	ACHN_KIDNEY	Kidney Cancer	Renal Cell Carcinoma	Metastasis	Male	genitourinary_system	4
AGS	AGS_STOMACH	Gastric Cancer	Adenocarcinoma	Primary	Female	gastrointestinal_tract	4
AN3CA	AN3CA_ENDOMETRIUM	Endometrial/Uterine Cancer	Endometrial Adenocarcinoma	Metastasis	Female	gynecologic_cancer	4
ASPC1	ASPC1_PANCREAS	Pancreatic Cancer	Ductal Adenocarcinoma; exocrine	Metastasis	Female	gastrointestinal_tract	4
BCPAP	BCPAP_THYROID	Thyroid Cancer	Carcinoma; papillary	Primary	Female	head_neck	4
BECKER	BECKER_CENTRAL_NERVOUS_SYSTEM	Brain Cancer	Glioma	-	Male	central_nervous_system	4
BFTC905	BFTC905_URINARY_TRACT	Bladder Cancer	Transitional Cell Carcinoma	Primary	Female	genitourinary_system	4
BFTC909	BFTC909_KIDNEY	Kidney Cancer	Renal Carcinoma; transitional cell	Primary	Male	genitourinary_system	4
BHT101	BHT101_THYROID	Thyroid Cancer	Carcinoma; papillary	Metastasis	Female	head_neck	4
BT474	BT474_BREAST	Breast Cancer	Breast Ductal Carcinoma	Primary	Female	breast	4
BT549	BT549_BREAST	Breast Cancer	Breast Ductal Carcinoma	Primary	Female	breast	4
BXPC3	BXPC3_PANCREAS	Pancreatic Cancer	Ductal Adenocarcinoma; exocrine	Primary	Female	gastrointestinal_tract	4
CADOES1	CADOES1_BONE	Bone Cancer	Ewings Sarcoma	Metastasis	Female	soft_tissue	4
CAL120	CAL120_BREAST	Breast Cancer	Carcinoma	Metastasis	Female	breast	4
CAL27	CAL27_UPPER_AERODIGESTIVE_TRACT	Head and Neck Cancer	Squamous Cell Carcinoma	Primary	Male	head_neck	4
CAL29	CAL29_URINARY_TRACT	Bladder Cancer	Transitional Cell Carcinoma	Primary	Female	genitourinary_system	4
CAL51	CAL51_BREAST	Breast Cancer	Carcinoma	Metastasis	Female	breast	4
CAL54	CAL54_KIDNEY	Kidney Cancer	Renal Cell Carcinoma	Metastasis	Male	genitourinary_system	4
CAL62	CAL62_THYROID	Thyroid Cancer	Carcinoma; anaplastic	Primary	Female	head_neck	4
CAL78	CAL78_BONE	Bone Cancer	Chondrosarcoma	-	Male	soft_tissue	4
CALU6	CALU6_LUNG	Lung Cancer	Non-Small Cell Lung Cancer (NSCLC); unspecified	Metastasis	Female	lung	4
CAMA1	CAMA1_BREAST	Breast Cancer	Carcinoma	Metastasis	Female	breast	4
CAPAN2	CAPAN2_PANCREAS	Pancreatic Cancer	Ductal Adenocarcinoma; exocrine	Primary	Male	gastrointestinal_tract	4
CFPAC1	CFPAC1_PANCREAS	Pancreatic Cancer	Ductal Adenocarcinoma; exocrine	Metastasis	Male	gastrointestinal_tract	4
CL34	CL34_LARGE_INTESTINE	Colon/Colorectal Cancer	Adenocarcinoma	Primary	Female	gastrointestinal_tract	4
COLO668	COLO668_LUNG	Lung Cancer	Small Cell Lung Cancer (SCLC)	Metastasis	Female	lung	4
COLO680N	COLO680N_OESOPHAGUS	Esophageal Cancer	Squamous Cell Carcinoma	-	Female	gastrointestinal_tract	4
COLO792	COLO792_SKIN	Skin Cancer	Melanoma	Metastasis	Male	skin	4
CORL105	CORL105_LUNG	Lung Cancer	Non-Small Cell Lung Cancer (NSCLC); Adenocarcinoma	Metastasis	Male	lung	4
DANG	DANG_PANCREAS	Pancreatic Cancer	Ductal Adenocarcinoma; exocrine	-	Female	gastrointestinal_tract	4
DAOY	DAOY_CENTRAL_NERVOUS_SYSTEM	Brain Cancer	Medulloblastoma	Primary	Male	central_nervous_system	4
DBTRG05MG	DBTRG05MG_CENTRAL_NERVOUS_SYSTEM	Brain Cancer	Glioblastoma	Primary	Female	central_nervous_system	4
DETROIT562	DETROIT562_UPPER_AERODIGESTIVE_TRACT	Head and Neck Cancer	Squamous Cell Carcinoma; pharynx	Metastasis	Female	head_neck	4
DKMG	DKMG_CENTRAL_NERVOUS_SYSTEM	Brain Cancer	Glioblastoma	Primary	Female	central_nervous_system	4
DMS273	DMS273_LUNG	Lung Cancer	Small Cell Lung Cancer (SCLC)	Metastasis	Female	lung	4
EBC1	EBC1_LUNG	Lung Cancer	Non-Small Cell Lung Cancer (NSCLC); Squamous Cell Carcinoma	Metastasis	Male	lung	4
ECGI10	ECGI10_OESOPHAGUS	Esophageal Cancer	Squamous Cell Carcinoma	-	Male	gastrointestinal_tract	4
EFM192A	EFM192A_BREAST	Breast Cancer	Adenocarcinoma	Metastasis	Female	breast	4
EFO21	EFO21_OVARY	Ovarian Cancer	Adenocarcinoma; clear cell	Metastasis	Female	gynecologic_cancer	4
EFO27	EFO27_OVARY	Ovarian Cancer	Adenocarcinoma; endometrioid	Metastasis	Female	gynecologic_cancer	4
EN	EN_ENDOMETRIUM	Endometrial/Uterine Cancer	Endometrial Adenocarcinoma	Primary	Female	gynecologic_cancer	4
ES2	ES2_OVARY	Ovarian Cancer	Adenocarcinoma; clear cell	Primary	Female	gynecologic_cancer	4
ESS1	ESS1_ENDOMETRIUM	Endometrial/Uterine Cancer	Endometrial Stromal Sarcoma	Primary	Female	gynecologic_cancer	4
FADU	FADU_UPPER_AERODIGESTIVE_TRACT	Head and Neck Cancer	Squamous Cell Carcinoma	Primary	Male	head_neck	4
FTC133	FTC133_THYROID	Thyroid Cancer	Carcinoma; anaplastic	Metastasis	Male	head_neck	4
G292CLONEA141B1	G292CLONEA141B1_BONE	Bone Cancer	Osteosarcoma	Primary	Female	soft_tissue	4
G361	G361_SKIN	Skin Cancer	Melanoma	Primary	Male	skin	4
G401	G401_SOFT_TISSUE	Rhabdoid	Malignant Rhabdoid Tumor	Primary	Male	soft_tissue	4
G402	G402_SOFT_TISSUE	Kidney Cancer	Renal Leiomyoblastoma	Primary	Female	soft_tissue	4
GAMG	GAMG_CENTRAL_NERVOUS_SYSTEM	Brain Cancer	Glioblastoma	Primary	Female	central_nervous_system	4
GB1	GB1_CENTRAL_NERVOUS_SYSTEM	Brain Cancer	Glioblastoma	Primary	Male	central_nervous_system	4
GCT	GCT_SOFT_TISSUE	Sarcoma	Pleomorphic Sarcoma	Metastasis	Male	soft_tissue	4
GI1	GI1_CENTRAL_NERVOUS_SYSTEM	Brain Cancer	Glioblastoma	Primary	Male	central_nervous_system	4
GMS10	GMS10_CENTRAL_NERVOUS_SYSTEM	Brain Cancer	Glioblastoma	Primary	Male	central_nervous_system	4
HARA	HARA_LUNG	Lung Cancer	Non-Small Cell Lung Cancer (NSCLC); Squamous Cell Carcinoma	Metastasis	Male	lung	4
HCC1143	HCC1143_BREAST	Breast Cancer	Breast Ductal Carcinoma	Primary	Female	breast	4
HCC1419	HCC1419_BREAST	Breast Cancer	Breast Ductal Carcinoma	Primary	Female	breast	4
HCC1428	HCC1428_BREAST	Breast Cancer	Carcinoma	Metastasis	Female	breast	4
HCC15	HCC15_LUNG	Lung Cancer	Non-Small Cell Lung Cancer (NSCLC); Squamous Cell Carcinoma	Primary	Male	lung	4
HCC1806	HCC1806_BREAST	Breast Cancer	Breast Ductal Carcinoma	Primary	Female	breast	4
HCC1937	HCC1937_BREAST	Breast Cancer	Breast Ductal Carcinoma	Primary	Female	breast	4
HCC366	HCC366_LUNG	Lung Cancer	Non-Small Cell Lung Cancer (NSCLC); Adenosquamous Carcinoma	Primary	Female	lung	4
HCC38	HCC38_BREAST	Breast Cancer	Breast Ductal Carcinoma	Primary	Female	breast	4
HCC44	HCC44_LUNG	Lung Cancer	Non-Small Cell Lung Cancer (NSCLC); Adenocarcinoma	Primary	Female	lung	4
HCC78	HCC78_LUNG	Lung Cancer	Non-Small Cell Lung Cancer (NSCLC); Adenocarcinoma	Metastasis	Male	lung	4
HCC827	HCC827_LUNG	Lung Cancer	Non-Small Cell Lung Cancer (NSCLC); Adenocarcinoma	Primary	Female	lung	4
HCT116	HCT116_LARGE_INTESTINE	Colon/Colorectal Cancer	Adenocarcinoma	Primary	Male	gastrointestinal_tract	4
HCT15	HCT15_LARGE_INTESTINE	Colon/Colorectal Cancer	Adenocarcinoma	Primary	Male	gastrointestinal_tract	4
HDQP1	HDQP1_BREAST	Breast Cancer	Breast Ductal Carcinoma	Primary	Female	breast	4
HEP3B217	HEP3B217_LIVER	Liver Cancer	Hepatocellular Carcinoma	Primary	Male	gastrointestinal_tract	4
HGC27	HGC27_STOMACH	Gastric Cancer	Adenocarcinoma	Metastasis	-	gastrointestinal_tract	4
HOS	HOS_BONE	Bone Cancer	Osteosarcoma	Primary	Female	soft_tissue	4
HPAC	HPAC_PANCREAS	Pancreatic Cancer	Ductal Adenocarcinoma; exocrine	Primary	Female	gastrointestinal_tract	4
HS766T	HS766T_PANCREAS	Pancreatic Cancer	Ductal Adenocarcinoma; exocrine	Metastasis	Male	gastrointestinal_tract	4
HSC2	HSC2_UPPER_AERODIGESTIVE_TRACT	Head and Neck Cancer	Squamous Cell Carcinoma	Metastasis	Male	head_neck	4
HSC3	HSC3_UPPER_AERODIGESTIVE_TRACT	Head and Neck Cancer	Squamous Cell Carcinoma	Metastasis	Male	head_neck	4
HT1080	HT1080_SOFT_TISSUE	Sarcoma	Fibrosarcoma	Metastasis	Male	soft_tissue	4
HT1376	HT1376_URINARY_TRACT	Bladder Cancer	Carcinoma	Primary	Female	genitourinary_system	4
HT144	HT144_SKIN	Skin Cancer	Melanoma	Metastasis	Male	skin	4
HT29	HT29_LARGE_INTESTINE	Colon/Colorectal Cancer	Adenocarcinoma	Primary	Female	gastrointestinal_tract	4
HT55	HT55_LARGE_INTESTINE	Colon/Colorectal Cancer	Adenocarcinoma	Primary	-	gastrointestinal_tract	4
HUCCT1	HUCCT1_BILIARY_TRACT	Bile Duct Cancer	Cholangiocarcinoma; intrahepatic	Metastasis	Male	gastrointestinal_tract	4
HUPT3	HUPT3_PANCREAS	Pancreatic Cancer	Ductal Adenocarcinoma; exocrine	Metastasis	Male	gastrointestinal_tract	4
IALM	IALM_LUNG	Lung Cancer	Non-Small Cell Lung Cancer (NSCLC); Large Cell Carcinoma	Metastasis	Male	lung	4
IGR1	IGR1_SKIN	Skin Cancer	Melanoma	Metastasis	Male	skin	4
IGR37	IGR37_SKIN	Skin Cancer	Melanoma	Metastasis	Male	skin	4
IGROV1	IGROV1_OVARY	Ovarian Cancer	Adenocarcinoma; mixed	Primary	Female	gynecologic_cancer	4
IM95	IM95_STOMACH	Gastric Cancer	Adenocarcinoma	Primary	Male	gastrointestinal_tract	4
ISTMES1	ISTMES1_PLEURA	Lung Cancer	Mesothelioma	Primary	Female	lung	4
J82	J82_URINARY_TRACT	Bladder Cancer	Transitional Cell Carcinoma	Primary	Male	genitourinary_system	4
JHH1	JHH1_LIVER	Liver Cancer	Hepatocellular Carcinoma	Primary	Male	gastrointestinal_tract	4
JHH4	JHH4_LIVER	Liver Cancer	Hepatocellular Carcinoma	Primary	Male	gastrointestinal_tract	4
JHH6	JHH6_LIVER	Liver Cancer	Hepatocellular Carcinoma	Primary	Female	gastrointestinal_tract	4
JIMT1	JIMT1_BREAST	Breast Cancer	Breast Ductal Carcinoma	Metastasis	Female	breast	4
KALS1	KALS1_CENTRAL_NERVOUS_SYSTEM	Brain Cancer	Glioblastoma	Primary	Female	central_nervous_system	4
KELLY	KELLY_AUTONOMIC_GANGLIA	Neuroblastoma	-	Primary	Female	peripheral_nervous_system	4
KMRC1	KMRC1_KIDNEY	Kidney Cancer	Renal Carcinoma; clear cell	Primary	Male	genitourinary_system	4
KMRC20	KMRC20_KIDNEY	Kidney Cancer	Renal Cell Carcinoma	Primary	-	genitourinary_system	4
KNS62	KNS62_LUNG	Lung Cancer	Non-Small Cell Lung Cancer (NSCLC); Squamous Cell Carcinoma	Metastasis	Male	lung	4
KP2	KP2_PANCREAS	Pancreatic Cancer	Ductal Adenocarcinoma; exocrine	Primary	Female	gastrointestinal_tract	4
KP3	KP3_PANCREAS	Pancreatic Cancer	Ductal Adenosquamous Carcinoma; exocrine	Metastasis	Male	gastrointestinal_tract	4
KP4	KP4_PANCREAS	Pancreatic Cancer	Ductal Adenocarcinoma; exocrine	Metastasis	Male	gastrointestinal_tract	4
KU1919	KU1919_URINARY_TRACT	Bladder Cancer	Transitional Cell Carcinoma	-	Male	genitourinary_system	4
KURAMOCHI	KURAMOCHI_OVARY	Ovarian Cancer	Adenocarcinoma; high grade serous	Metastasis	Female	gynecologic_cancer	4
KYSE140	KYSE140_OESOPHAGUS	Esophageal Cancer	Squamous Cell Carcinoma	Primary	Male	gastrointestinal_tract	4
KYSE150	KYSE150_OESOPHAGUS	Esophageal Cancer	Squamous Cell Carcinoma	Primary	Female	gastrointestinal_tract	4
KYSE180	KYSE180_OESOPHAGUS	Esophageal Cancer	Squamous Cell Carcinoma	Primary	Male	gastrointestinal_tract	4
KYSE410	KYSE410_OESOPHAGUS	Esophageal Cancer	Squamous Cell Carcinoma	Primary	Male	gastrointestinal_tract	4
KYSE510	KYSE510_OESOPHAGUS	Esophageal Cancer	Squamous Cell Carcinoma	Primary	Female	gastrointestinal_tract	4
KYSE520	KYSE520_OESOPHAGUS	Esophageal Cancer	Squamous Cell Carcinoma	Primary	Female	gastrointestinal_tract	4
KYSE70	KYSE70_OESOPHAGUS	Esophageal Cancer	Squamous Cell Carcinoma	Primary	Male	gastrointestinal_tract	4
LCLC103H	LCLC103H_LUNG	Lung Cancer	Non-Small Cell Lung Cancer (NSCLC); Large Cell Carcinoma	Metastasis	Male	lung	4
LK2	LK2_LUNG	Lung Cancer	Non-Small Cell Lung Cancer (NSCLC); Squamous Cell Carcinoma	Primary	Male	lung	4
LN18	LN18_CENTRAL_NERVOUS_SYSTEM	Brain Cancer	Glioblastoma	Primary	Male	central_nervous_system	4
LN229	LN229_CENTRAL_NERVOUS_SYSTEM	Brain Cancer	Glioblastoma	Primary	Female	central_nervous_system	4
LNCAPCLONEFGC	LNCAPCLONEFGC_PROSTATE	Prostate Cancer	Adenocarcinoma	Metastasis	Male	genitourinary_system	4
LOUNH91	LOUNH91_LUNG	Lung Cancer	Non-Small Cell Lung Cancer (NSCLC); Squamous Cell Carcinoma	Primary	Female	lung	4
LOVO	LOVO_LARGE_INTESTINE	Colon/Colorectal Cancer	Adenocarcinoma	Metastasis	Male	gastrointestinal_tract	4
LOXIMVI	LOXIMVI_SKIN	Skin Cancer	Melanoma	Metastasis	Male	skin	4
LS1034	LS1034_LARGE_INTESTINE	Colon/Colorectal Cancer	Adenocarcinoma	Primary	Male	gastrointestinal_tract	4
LS180	LS180_LARGE_INTESTINE	Colon/Colorectal Cancer	Adenocarcinoma	Primary	Female	gastrointestinal_tract	4
LS411N	LS411N_LARGE_INTESTINE	Colon/Colorectal Cancer	Adenocarcinoma	Primary	Male	gastrointestinal_tract	4
LS513	LS513_LARGE_INTESTINE	Colon/Colorectal Cancer	Adenocarcinoma	Primary	Male	gastrointestinal_tract	4
LXF289	LXF289_LUNG	Lung Cancer	Non-Small Cell Lung Cancer (NSCLC); Adenocarcinoma	Primary	Male	lung	4
MCF7	MCF7_BREAST	Breast Cancer	Carcinoma	Metastasis	Female	breast	4
MDAMB231	MDAMB231_BREAST	Breast Cancer	Carcinoma	Metastasis	Female	breast	4
MDAMB468	MDAMB468_BREAST	Breast Cancer	Carcinoma	Metastasis	Female	breast	4
MELJUSO	MELJUSO_SKIN	Skin Cancer	Melanoma	Primary	Female	skin	4
MESSA	MESSA_SOFT_TISSUE	Sarcoma	Uterine Sarcoma	Primary	Female	soft_tissue	4
MEWO	MEWO_SKIN	Skin Cancer	Melanoma	Metastasis	Male	skin	4
MFE296	MFE296_ENDOMETRIUM	Endometrial/Uterine Cancer	Endometrial Adenocarcinoma	Primary	Female	gynecologic_cancer	4
MFE319	MFE319_ENDOMETRIUM	Endometrial/Uterine Cancer	-	-	Female	gynecologic_cancer	4
MG63	MG63_BONE	Bone Cancer	Osteosarcoma	Primary	Male	soft_tissue	4
MHHES1	MHHES1_BONE	Bone Cancer	Ewings Sarcoma	Metastasis	Male	soft_tissue	4
MIAPACA2	MIAPACA2_PANCREAS	Pancreatic Cancer	Ductal Adenocarcinoma; exocrine	Primary	Male	gastrointestinal_tract	4
MKN1	MKN1_STOMACH	Gastric Cancer	Adenocarcinoma	Metastasis	Male	gastrointestinal_tract	4
MKN45	MKN45_STOMACH	Gastric Cancer	Adenocarcinoma	Metastasis	Female	gastrointestinal_tract	4
MKN7	MKN7_STOMACH	Gastric Cancer	Adenocarcinoma; tubular	Metastasis	Male	gastrointestinal_tract	4
MPP89	MPP89_PLEURA	Lung Cancer	Mesothelioma	-	Male	lung	4
MSTO211H	MSTO211H_PLEURA	Lung Cancer	Mesothelioma	Metastasis	Male	lung	4
NB1	NB1_AUTONOMIC_GANGLIA	Neuroblastoma	-	Metastasis	Male	peripheral_nervous_system	4
NCIH1299	NCIH1299_LUNG	Lung Cancer	Non-Small Cell Lung Cancer (NSCLC); Large Cell Carcinoma	Metastasis	Male	lung	4
NCIH1355	NCIH1355_LUNG	Lung Cancer	Non-Small Cell Lung Cancer (NSCLC); Adenocarcinoma	Metastasis	Male	lung	4
NCIH1435	NCIH1435_LUNG	Lung Cancer	Non-Small Cell Lung Cancer (NSCLC); Adenocarcinoma	Primary	Female	lung	4
NCIH1563	NCIH1563_LUNG	Lung Cancer	Non-Small Cell Lung Cancer (NSCLC); Adenocarcinoma	Primary	Male	lung	4
NCIH1568	NCIH1568_LUNG	Lung Cancer	Non-Small Cell Lung Cancer (NSCLC); Adenocarcinoma	Metastasis	Female	lung	4
NCIH1573	NCIH1573_LUNG	Lung Cancer	Non-Small Cell Lung Cancer (NSCLC); Adenocarcinoma	Metastasis	Female	lung	4
NCIH1581	NCIH1581_LUNG	Lung Cancer	Non-Small Cell Lung Cancer (NSCLC); Large Cell Carcinoma	Primary	Male	lung	4
NCIH1623	NCIH1623_LUNG	Lung Cancer	Non-Small Cell Lung Cancer (NSCLC); Adenocarcinoma	Metastasis	Male	lung	4
NCIH1650	NCIH1650_LUNG	Lung Cancer	Non-Small Cell Lung Cancer (NSCLC); Adenocarcinoma	Metastasis	Male	lung	4
NCIH1651	NCIH1651_LUNG	Lung Cancer	Non-Small Cell Lung Cancer (NSCLC); Adenocarcinoma	Primary	Male	lung	4
NCIH1693	NCIH1693_LUNG	Lung Cancer	Non-Small Cell Lung Cancer (NSCLC); Adenocarcinoma	Metastasis	Female	lung	4
NCIH1703	NCIH1703_LUNG	Lung Cancer	Non-Small Cell Lung Cancer (NSCLC); Squamous Cell Carcinoma	Primary	Male	lung	4
NCIH1792	NCIH1792_LUNG	Lung Cancer	Non-Small Cell Lung Cancer (NSCLC); Adenocarcinoma	Metastasis	Male	lung	4
NCIH1793	NCIH1793_LUNG	Lung Cancer	Non-Small Cell Lung Cancer (NSCLC); Adenocarcinoma	Primary	Female	lung	4
NCIH1838	NCIH1838_LUNG	Lung Cancer	Non-Small Cell Lung Cancer (NSCLC); Adenocarcinoma	Primary	Female	lung	4
NCIH1915	NCIH1915_LUNG	Lung Cancer	Non-Small Cell Lung Cancer (NSCLC); Large Cell Carcinoma	Metastasis	Female	lung	4
NCIH1944	NCIH1944_LUNG	Lung Cancer	Non-Small Cell Lung Cancer (NSCLC); Adenocarcinoma	Metastasis	Female	lung	4
NCIH1975	NCIH1975_LUNG	Lung Cancer	Non-Small Cell Lung Cancer (NSCLC); Adenocarcinoma	Primary	Female	lung	4
NCIH2009	NCIH2009_LUNG	Lung Cancer	Non-Small Cell Lung Cancer (NSCLC); Adenocarcinoma	Metastasis	Female	lung	4
NCIH2023	NCIH2023_LUNG	Lung Cancer	Non-Small Cell Lung Cancer (NSCLC); Adenocarcinoma	Metastasis	Male	lung	4
NCIH2052	NCIH2052_PLEURA	Lung Cancer	Mesothelioma	Metastasis	Male	lung	4
NCIH2087	NCIH2087_LUNG	Lung Cancer	Non-Small Cell Lung Cancer (NSCLC); Adenocarcinoma	Metastasis	Male	lung	4
NCIH2122	NCIH2122_LUNG	Lung Cancer	Non-Small Cell Lung Cancer (NSCLC); Adenocarcinoma	Metastasis	Female	lung	4
NCIH2170	NCIH2170_LUNG	Lung Cancer	Non-Small Cell Lung Cancer (NSCLC); Squamous Cell Carcinoma	Primary	Male	lung	4
NCIH2228	NCIH2228_LUNG	Lung Cancer	Non-Small Cell Lung Cancer (NSCLC); Adenocarcinoma	Primary	Female	lung	4
NCIH226	NCIH226_LUNG	Lung Cancer	Non-Small Cell Lung Cancer (NSCLC); Squamous Cell Carcinoma	Metastasis	Male	lung	4
NCIH23	NCIH23_LUNG	Lung Cancer	Non-Small Cell Lung Cancer (NSCLC); Adenocarcinoma	Primary	Male	lung	4
NCIH2452	NCIH2452_PLEURA	Lung Cancer	Mesothelioma	Metastasis	Male	lung	4
NCIH28	NCIH28_PLEURA	Lung Cancer	Mesothelioma	Metastasis	Male	lung	4
NCIH358	NCIH358_LUNG	Lung Cancer	Non-Small Cell Lung Cancer (NSCLC); Adenocarcinoma	Primary	Male	lung	4
NCIH446	NCIH446_LUNG	Lung Cancer	Small Cell Lung Cancer (SCLC)	Metastasis	Male	lung	4
NCIH520	NCIH520_LUNG	Lung Cancer	Non-Small Cell Lung Cancer (NSCLC); Squamous Cell Carcinoma	Primary	Male	lung	4
NCIH522	NCIH522_LUNG	Lung Cancer	Non-Small Cell Lung Cancer (NSCLC); Adenocarcinoma	Primary	Male	lung	4
NCIH650	NCIH650_LUNG	Lung Cancer	Non-Small Cell Lung Cancer (NSCLC); Adenocarcinoma	Metastasis	Male	lung	4
NCIH661	NCIH661_LUNG	Lung Cancer	Non-Small Cell Lung Cancer (NSCLC); Large Cell Carcinoma	Metastasis	Male	lung	4
NCIH727	NCIH727_LUNG	Lung Cancer	Carcinoid	Primary	Female	lung	4
NCIH747	NCIH747_LARGE_INTESTINE	Colon/Colorectal Cancer	Adenocarcinoma	Metastasis	Male	gastrointestinal_tract	4
NCIH841	NCIH841_LUNG	Lung Cancer	Small Cell Lung Cancer (SCLC)	Metastasis	Male	lung	4
NCIN87	NCIN87_STOMACH	Gastric Cancer	Adenocarcinoma; tubular	Metastasis	Male	gastrointestinal_tract	4
NUGC3	NUGC3_STOMACH	Gastric Cancer	Adenocarcinoma	Metastasis	Male	gastrointestinal_tract	4
NUGC4	NUGC4_STOMACH	Gastric Cancer	Adenocarcinoma	Metastasis	Female	gastrointestinal_tract	4
OAW42	OAW42_OVARY	Ovarian Cancer	Carcinoma	Metastasis	Female	gynecologic_cancer	4
OC314	OC314_OVARY	Ovarian Cancer	Cystadenocarcinoma; clear cell	Metastasis	Female	gynecologic_cancer	4
OE19	OE19_OESOPHAGUS	Esophageal Cancer	Squamous Cell Carcinoma	Primary	Male	gastrointestinal_tract	4
OE21	OE21_OESOPHAGUS	Esophageal Cancer	Squamous Cell Carcinoma	Primary	Male	gastrointestinal_tract	4
OE33	OE33_OESOPHAGUS	Esophageal Cancer	Adenocarcinoma	Primary	Female	gastrointestinal_tract	4
ONS76	ONS76_CENTRAL_NERVOUS_SYSTEM	Brain Cancer	Medulloblastoma	Primary	Female	central_nervous_system	4
OSRC2	OSRC2_KIDNEY	Kidney Cancer	Renal Cell Carcinoma	Primary	Male	genitourinary_system	4
OV56	OV56_OVARY	Ovarian Cancer	Adenocarcinoma; serous	Metastasis	Female	gynecologic_cancer	4
OVCAR8	OVCAR8_OVARY	Ovarian Cancer	Adenocarcinoma; high grade serous	Primary	Female	gynecologic_cancer	4
OVISE	OVISE_OVARY	Ovarian Cancer	Adenocarcinoma; clear cell	Metastasis	Female	gynecologic_cancer	4
OVK18	OVK18_OVARY	Ovarian Cancer	Adenocarcinoma; endometrioid	Metastasis	Female	gynecologic_cancer	4
OVTOKO	OVTOKO_OVARY	Ovarian Cancer	Adenocarcinoma; clear cell	Metastasis	Female	gynecologic_cancer	4
PANC0203	PANC0203_PANCREAS	Pancreatic Cancer	Ductal Adenocarcinoma; exocrine	Primary	Female	gastrointestinal_tract	4
PANC0327	PANC0327_PANCREAS	Pancreatic Cancer	Ductal Adenocarcinoma; exocrine	Primary	Female	gastrointestinal_tract	4
PANC0403	PANC0403_PANCREAS	Pancreatic Cancer	Ductal Adenocarcinoma; exocrine	Primary	Male	gastrointestinal_tract	4
PANC0813	PANC0813_PANCREAS	Pancreatic Cancer	Ductal Adenocarcinoma; exocrine	Primary	Male	gastrointestinal_tract	4
PANC1005	PANC1005_PANCREAS	Pancreatic Cancer	Ductal Adenocarcinoma; exocrine	Primary	Male	gastrointestinal_tract	4
PATU8902	PATU8902_PANCREAS	Pancreatic Cancer	Ductal Adenocarcinoma; exocrine	Primary	Female	gastrointestinal_tract	4
PATU8988T	PATU8988T_PANCREAS	Pancreatic Cancer	Ductal Adenocarcinoma; exocrine	Metastasis	Female	gastrointestinal_tract	4
PC14	PC14_LUNG	Lung Cancer	Non-Small Cell Lung Cancer (NSCLC); Adenocarcinoma	Primary	Male	lung	4
PC3	PC3_PROSTATE	Prostate Cancer	Adenocarcinoma	Metastasis	Male	genitourinary_system	4
PSN1	PSN1_PANCREAS	Pancreatic Cancer	Ductal Adenocarcinoma; exocrine	Primary	Male	gastrointestinal_tract	4
QGP1	QGP1_PANCREAS	Pancreatic Cancer	Somatostatinoma	Primary	Male	gastrointestinal_tract	4
RCC10RGB	RCC10RGB_KIDNEY	Kidney Cancer	Renal Cell Carcinoma	Primary	Male	genitourinary_system	4
RCM1	RCM1_LARGE_INTESTINE	Colon/Colorectal Cancer	Adenocarcinoma	Primary	Female	gastrointestinal_tract	4
RD	RD_SOFT_TISSUE	Sarcoma	Rhabdomyosarcoma; embryonal	Primary	Female	soft_tissue	4
RKN	RKN_SOFT_TISSUE	Sarcoma	Leiomyosarcoma	Primary	Female	soft_tissue	4
RKO	RKO_LARGE_INTESTINE	Colon/Colorectal Cancer	Adenocarcinoma	Primary	-	gastrointestinal_tract	4
RL952	RL952_ENDOMETRIUM	Endometrial/Uterine Cancer	Endometrial Adenosquamous Carcinoma	Primary	Female	gynecologic_cancer	4
RMGI	RMGI_OVARY	Ovarian Cancer	Adenocarcinoma; clear cell	Metastasis	Female	gynecologic_cancer	4
RT112	RT112_URINARY_TRACT	Bladder Cancer	Transitional Cell Carcinoma	Primary	Female	genitourinary_system	4
RT4	RT4_URINARY_TRACT	Bladder Cancer	Transitional Cell Carcinoma	Primary	Male	genitourinary_system	4
SBC5	SBC5_LUNG	Lung Cancer	Small Cell Lung Cancer (SCLC)	Metastasis	Male	lung	4
SF539	SF539_CENTRAL_NERVOUS_SYSTEM	Brain Cancer	Glioma	Primary	Female	central_nervous_system	4
SH4	SH4_SKIN	Skin Cancer	Melanoma	Metastasis	Female	skin	4
SIMA	SIMA_AUTONOMIC_GANGLIA	Neuroblastoma	-	-	Male	peripheral_nervous_system	4
SJSA1	SJSA1_BONE	Bone Cancer	Osteosarcoma	Primary	Male	soft_tissue	4
SKES1	SKES1_BONE	Bone Cancer	Ewings Sarcoma	Primary	Male	soft_tissue	4
SKHEP1	SKHEP1_LIVER	Liver Cancer	Hepatocellular Carcinoma	Metastasis	Male	gastrointestinal_tract	4
SKMEL2	SKMEL2_SKIN	Skin Cancer	Melanoma	Metastasis	Male	skin	4
SKMEL24	SKMEL24_SKIN	Skin Cancer	Melanoma	Metastasis	Male	skin	4
SKMEL5	SKMEL5_SKIN	Skin Cancer	Melanoma	Metastasis	Female	skin	4
SKMES1	SKMES1_LUNG	Lung Cancer	Non-Small Cell Lung Cancer (NSCLC); Squamous Cell Carcinoma	Metastasis	Male	lung	4
SKNAS	SKNAS_AUTONOMIC_GANGLIA	Neuroblastoma	-	Metastasis	Female	peripheral_nervous_system	4
SKOV3	SKOV3_OVARY	Ovarian Cancer	Cystadenocarcinoma; endometrioid	Metastasis	Female	gynecologic_cancer	4
SKUT1	SKUT1_SOFT_TISSUE	Sarcoma	Leiomyosarcoma	Primary	Female	soft_tissue	4
SNGM	SNGM_ENDOMETRIUM	Endometrial/Uterine Cancer	Endometrial Adenocarcinoma	Metastasis	Female	gynecologic_cancer	4
SNU398	SNU398_LIVER	Liver Cancer	Hepatocellular Carcinoma	Primary	Male	gastrointestinal_tract	4
SNU407	SNU407_LARGE_INTESTINE	Colon/Colorectal Cancer	Adenocarcinoma	Metastasis	Male	gastrointestinal_tract	4
SNU423	SNU423_LIVER	Liver Cancer	Hepatocellular Carcinoma	Primary	Male	gastrointestinal_tract	4
SNU449	SNU449_LIVER	Liver Cancer	Hepatocellular Carcinoma	Primary	Male	gastrointestinal_tract	4
SNU61	SNU61_LARGE_INTESTINE	Colon/Colorectal Cancer	Adenocarcinoma	Metastasis	Male	gastrointestinal_tract	4
SNU81	SNU81_LARGE_INTESTINE	Colon/Colorectal Cancer	Adenocarcinoma	-	Male	gastrointestinal_tract	4
SNUC5	SNUC5_LARGE_INTESTINE	Colon/Colorectal Cancer	Adenocarcinoma	-	Female	gastrointestinal_tract	4
SUIT2	SUIT2_PANCREAS	Pancreatic Cancer	Ductal Adenocarcinoma; exocrine	Metastasis	Male	gastrointestinal_tract	4
SW1088	SW1088_CENTRAL_NERVOUS_SYSTEM	Brain Cancer	Astrocytoma	Primary	Male	central_nervous_system	4
SW1271	SW1271_LUNG	Lung Cancer	Small Cell Lung Cancer (SCLC)	Primary	Male	lung	4
SW1573	SW1573_LUNG	Lung Cancer	Non-Small Cell Lung Cancer (NSCLC); Adenocarcinoma	Primary	Female	lung	4
SW1710	SW1710_URINARY_TRACT	Bladder Cancer	Transitional Cell Carcinoma	Primary	Female	genitourinary_system	4
SW1990	SW1990_PANCREAS	Pancreatic Cancer	Ductal Adenocarcinoma; exocrine	Primary	Male	gastrointestinal_tract	4
SW48	SW48_LARGE_INTESTINE	Colon/Colorectal Cancer	Adenocarcinoma	Primary	Female	gastrointestinal_tract	4
SW620	SW620_LARGE_INTESTINE	Colon/Colorectal Cancer	Adenocarcinoma	Metastasis	Male	gastrointestinal_tract	4
SW948	SW948_LARGE_INTESTINE	Colon/Colorectal Cancer	Adenocarcinoma	Primary	Female	gastrointestinal_tract	4
T47D	T47D_BREAST	Breast Cancer	Breast Ductal Carcinoma	Metastasis	Female	breast	4
T98G	T98G_CENTRAL_NERVOUS_SYSTEM	Brain Cancer	Glioblastoma	Primary	Male	central_nervous_system	4
TCCSUP	TCCSUP_URINARY_TRACT	Bladder Cancer	Transitional Cell Carcinoma	Primary	Female	genitourinary_system	4
TE1	TE1_OESOPHAGUS	Esophageal Cancer	Squamous Cell Carcinoma	Primary	Male	gastrointestinal_tract	4
TE4	TE4_OESOPHAGUS	Esophageal Cancer	Squamous Cell Carcinoma	-	Female	gastrointestinal_tract	4
TE5	TE5_OESOPHAGUS	Esophageal Cancer	Squamous Cell Carcinoma	-	Female	gastrointestinal_tract	4
TE6	TE6_OESOPHAGUS	Esophageal Cancer	Squamous Cell Carcinoma	-	Male	gastrointestinal_tract	4
TE8	TE8_OESOPHAGUS	Esophageal Cancer	Squamous Cell Carcinoma	-	Male	gastrointestinal_tract	4
TE9	TE9_OESOPHAGUS	Esophageal Cancer	Squamous Cell Carcinoma	Metastasis	Male	gastrointestinal_tract	4
TOV112D	TOV112D_OVARY	Ovarian Cancer	Adenocarcinoma; endometrioid	Primary	Female	gynecologic_cancer	4
TOV21G	TOV21G_OVARY	Ovarian Cancer	Adenocarcinoma; clear cell	Primary	Female	gynecologic_cancer	4
TT2609C02	TT2609C02_THYROID	Thyroid Cancer	Carcinoma; follicular	-	Male	head_neck	4
TTTHYROID	TT_THYROID	Thyroid Cancer	Squamous Cell Carcinoma	Primary	Female	head_neck	4
U118MG	U118MG_CENTRAL_NERVOUS_SYSTEM	Brain Cancer	Astrocytoma	Primary	Male	central_nervous_system	4
U251MG	U251MG_CENTRAL_NERVOUS_SYSTEM	Brain Cancer	Astrocytoma	Primary	Male	central_nervous_system	4
U2OS	U2OS_BONE	Bone Cancer	Osteosarcoma	Primary	Female	soft_tissue	4
UACC257	UACC257_SKIN	Skin Cancer	Melanoma	Primary	-	skin	4
UACC62	UACC62_SKIN	Skin Cancer	Melanoma	-	-	skin	4
VMCUB1	VMCUB1_URINARY_TRACT	Bladder Cancer	Transitional Cell Carcinoma	Primary	Male	genitourinary_system	4
VMRCRCZ	VMRCRCZ_KIDNEY	Kidney Cancer	Renal Cell Carcinoma	Primary	-	genitourinary_system	4
WM793	WM793_SKIN	Skin Cancer	Melanoma	-	Male	skin	4
YAPC	YAPC_PANCREAS	Pancreatic Cancer	Ductal Adenocarcinoma; exocrine	Metastasis	Male	gastrointestinal_tract	4
YH13	YH13_CENTRAL_NERVOUS_SYSTEM	Brain Cancer	Glioblastoma	Primary	Male	central_nervous_system	4
697	697_HAEMATOPOIETIC_AND_LYMPHOID_TISSUE	Leukemia	Acute Lymphoblastic Leukemia (ALL); B-cell	Primary	Male	haematopoietic_and_lymphoid_tissue	3
A253	A253_SALIVARY_GLAND	Head and Neck Cancer	Squamous Cell Carcinoma; salivary gland	Primary	Male	head_neck	3
A3KAW	A3KAW_HAEMATOPOIETIC_AND_LYMPHOID_TISSUE	Lymphoma	Diffuse Large B-cell Lymphoma (DLBCL)	Primary	Female	haematopoietic_and_lymphoid_tissue	3
A498	A498_KIDNEY	Kidney Cancer	Renal Cell Carcinoma	Primary	Male	genitourinary_system	3
A4FUK	A4FUK_HAEMATOPOIETIC_AND_LYMPHOID_TISSUE	Lymphoma	Diffuse Large B-cell Lymphoma (DLBCL)	Primary	Female	haematopoietic_and_lymphoid_tissue	3
A704	A704_KIDNEY	Kidney Cancer	Renal Cell Carcinoma	Primary	Male	genitourinary_system	3
ABC1	ABC1_LUNG	Lung Cancer	Non-Small Cell Lung Cancer (NSCLC); Adenocarcinoma	Metastasis	Male	lung	3
ALLSIL	ALLSIL_HAEMATOPOIETIC_AND_LYMPHOID_TISSUE	Leukemia	Acute Lymphoblastic Leukemia (ALL); T-cell	Primary	Male	haematopoietic_and_lymphoid_tissue	3
AM38	AM38_CENTRAL_NERVOUS_SYSTEM	Brain Cancer	Glioblastoma	Primary	Male	central_nervous_system	3
AMO1	AMO1_HAEMATOPOIETIC_AND_LYMPHOID_TISSUE	Myeloma	Multiple Myeloma; plasmacytoma	Primary	Female	haematopoietic_and_lymphoid_tissue	3
AU565	AU565_BREAST	Breast Cancer	Adenocarcinoma	Metastasis	Female	breast	3
BEN	BEN_LUNG	Lung Cancer	Non-Small Cell Lung Cancer (NSCLC); unspecified	Metastasis	Male	lung	3
BICR22	BICR22_UPPER_AERODIGESTIVE_TRACT	Head and Neck Cancer	Squamous Cell Carcinoma; oral	Metastasis	Male	head_neck	3
BICR31	BICR31_UPPER_AERODIGESTIVE_TRACT	Head and Neck Cancer	Squamous Cell Carcinoma; oral	Primary	Male	head_neck	3
BL41	BL41_HAEMATOPOIETIC_AND_LYMPHOID_TISSUE	Lymphoma	B-cell; Non-Hodgkins; Burkitts	-	Male	haematopoietic_and_lymphoid_tissue	3
BT20	BT20_BREAST	Breast Cancer	Breast Ductal Carcinoma	Primary	Female	breast	3
BV173	BV173_HAEMATOPOIETIC_AND_LYMPHOID_TISSUE	Leukemia	Chronic Myelogenous Leukemia (CML); blast crisis	-	Male	haematopoietic_and_lymphoid_tissue	3
C2BBE1	C2BBE1_LARGE_INTESTINE	Colon/Colorectal Cancer	Adenocarcinoma	Primary	Male	gastrointestinal_tract	3
C32	C32_SKIN	Skin Cancer	Melanoma; amelanotic	Primary	Male	skin	3
CA46	CA46_HAEMATOPOIETIC_AND_LYMPHOID_TISSUE	Lymphoma	B-cell; Non-Hodgkins; Burkitts	-	Male	haematopoietic_and_lymphoid_tissue	3
CAKI1	CAKI1_KIDNEY	Kidney Cancer	Renal Carcinoma; clear cell	Metastasis	Male	genitourinary_system	3
CAL12T	CAL12T_LUNG	Lung Cancer	Non-Small Cell Lung Cancer (NSCLC); unspecified	Primary	Male	lung	3
CAL148	CAL148_BREAST	Breast Cancer	Breast Ductal Carcinoma	Metastasis	Female	breast	3
CAL33	CAL33_UPPER_AERODIGESTIVE_TRACT	Head and Neck Cancer	Squamous Cell Carcinoma; oral	Primary	Male	head_neck	3
CAL851	CAL851_BREAST	Breast Cancer	Carcinoma	Primary	Female	breast	3
CALU3	CALU3_LUNG	Lung Cancer	Non-Small Cell Lung Cancer (NSCLC); Adenocarcinoma	Metastasis	Male	lung	3
CAOV3	CAOV3_OVARY	Ovarian Cancer	Adenocarcinoma; high grade serous	Primary	Female	gynecologic_cancer	3
CAPAN1	CAPAN1_PANCREAS	Pancreatic Cancer	Ductal Adenocarcinoma; exocrine	Metastasis	Male	gastrointestinal_tract	3
CAS1	CAS1_CENTRAL_NERVOUS_SYSTEM	Brain Cancer	Glioblastoma	Primary	Male	central_nervous_system	3
CCFSTTG1	CCFSTTG1_CENTRAL_NERVOUS_SYSTEM	Brain Cancer	Astrocytoma	Primary	Female	central_nervous_system	3
CCK81	CCK81_LARGE_INTESTINE	Colon/Colorectal Cancer	Adenocarcinoma	Metastasis	Female	gastrointestinal_tract	3
CGTHW1	CGTHW1_THYROID	Thyroid Cancer	Carcinoma; follicular	Metastasis	-	head_neck	3
CHP212	CHP212_AUTONOMIC_GANGLIA	Neuroblastoma	-	-	Male	peripheral_nervous_system	3
CL11	CL11_LARGE_INTESTINE	Colon/Colorectal Cancer	Adenocarcinoma	Primary	Male	gastrointestinal_tract	3
CMLT1	CMLT1_HAEMATOPOIETIC_AND_LYMPHOID_TISSUE	Leukemia	Chronic Myelogenous Leukemia (CML); blast crisis	-	Female	haematopoietic_and_lymphoid_tissue	3
COLO205	COLO205_LARGE_INTESTINE	Colon/Colorectal Cancer	Adenocarcinoma	Metastasis	Male	gastrointestinal_tract	3
COLO320	COLO320_LARGE_INTESTINE	Colon/Colorectal Cancer	Adenocarcinoma	Primary	Female	gastrointestinal_tract	3
COLO678	COLO678_LARGE_INTESTINE	Colon/Colorectal Cancer	Adenocarcinoma	Metastasis	Male	gastrointestinal_tract	3
COLO679	COLO679_SKIN	Skin Cancer	Melanoma	Metastasis	Female	skin	3
COLO684	COLO684_ENDOMETRIUM	Endometrial/Uterine Cancer	Endometrial Adenocarcinoma	Primary	Female	gynecologic_cancer	3
COLO800	COLO800_SKIN	Skin Cancer	Melanoma	Metastasis	Male	skin	3
COLO829	COLO829_SKIN	Skin Cancer	Melanoma	Primary	Male	skin	3
CORL23	CORL23_LUNG	Lung Cancer	Non-Small Cell Lung Cancer (NSCLC); Large Cell Carcinoma	Metastasis	Male	lung	3
CORL279	CORL279_LUNG	Lung Cancer	Small Cell Lung Cancer (SCLC)	Metastasis	Male	lung	3
CORL88	CORL88_LUNG	Lung Cancer	Small Cell Lung Cancer (SCLC)	Metastasis	Male	lung	3
CORL95	CORL95_LUNG	Lung Cancer	Small Cell Lung Cancer (SCLC)	Primary	Male	lung	3
CW2	CW2_LARGE_INTESTINE	Colon/Colorectal Cancer	Adenocarcinoma	Primary	Female	gastrointestinal_tract	3
D283MED	D283MED_CENTRAL_NERVOUS_SYSTEM	Brain Cancer	Medulloblastoma	Metastasis	Male	central_nervous_system	3
DAUDI	DAUDI_HAEMATOPOIETIC_AND_LYMPHOID_TISSUE	Lymphoma	B-cell; Non-Hodgkins; Burkitts	-	Male	haematopoietic_and_lymphoid_tissue	3
DB	DB_HAEMATOPOIETIC_AND_LYMPHOID_TISSUE	Lymphoma	Diffuse Large B-cell Lymphoma (DLBCL)	Metastasis	Male	haematopoietic_and_lymphoid_tissue	3
DEL	DEL_HAEMATOPOIETIC_AND_LYMPHOID_TISSUE	Lymphoma	T-cell; Non-Hodgkins; Anaplastic Large Cell (ALCL)	-	Male	haematopoietic_and_lymphoid_tissue	3
DMS114	DMS114_LUNG	Lung Cancer	Small Cell Lung Cancer (SCLC)	Primary	Male	lung	3
DMS53	DMS53_LUNG	Lung Cancer	Small Cell Lung Cancer (SCLC)	Primary	Male	lung	3
DMS79	DMS79_LUNG	Lung Cancer	Small Cell Lung Cancer (SCLC)	Metastasis	Male	lung	3
DND41	DND41_HAEMATOPOIETIC_AND_LYMPHOID_TISSUE	Leukemia	Acute Lymphoblastic Leukemia (ALL); T-cell	Primary	Male	haematopoietic_and_lymphoid_tissue	3
DOHH2	DOHH2_HAEMATOPOIETIC_AND_LYMPHOID_TISSUE	Lymphoma	Diffuse Large B-cell Lymphoma (DLBCL)	Metastasis	Male	haematopoietic_and_lymphoid_tissue	3
DOV13	DOV13_OVARY	Ovarian Cancer	Adenocarcinoma	Primary	Female	gynecologic_cancer	3
DU145	DU145_PROSTATE	Prostate Cancer	Adenocarcinoma	Metastasis	Male	genitourinary_system	3
DU4475	DU4475_BREAST	Breast Cancer	Carcinoma	Metastasis	Female	breast	3
ECC10	ECC10_STOMACH	Gastric Cancer	Small Cell Carcinoma	-	Male	gastrointestinal_tract	3
ECC12	ECC12_STOMACH	Gastric Cancer	Small Cell Carcinoma	-	Male	gastrointestinal_tract	3
EJM	EJM_HAEMATOPOIETIC_AND_LYMPHOID_TISSUE	Myeloma	Multiple Myeloma	Primary	Female	haematopoietic_and_lymphoid_tissue	3
EKVX	EKVX_LUNG	Lung Cancer	Non-Small Cell Lung Cancer (NSCLC); Adenocarcinoma	Primary	Male	lung	3
EM2	EM2_HAEMATOPOIETIC_AND_LYMPHOID_TISSUE	Leukemia	Chronic Myelogenous Leukemia (CML); blast crisis	-	Female	haematopoietic_and_lymphoid_tissue	3
EOL1	EOL1_HAEMATOPOIETIC_AND_LYMPHOID_TISSUE	Leukemia	Acute Myelogenous Leukemia (AML); M5 (Eosinophilic/Monocytic)	-	Male	haematopoietic_and_lymphoid_tissue	3
EPLC272H	EPLC272H_LUNG	Lung Cancer	Non-Small Cell Lung Cancer (NSCLC); Squamous Cell Carcinoma	Primary	Male	lung	3
FU97	FU97_STOMACH	Gastric Cancer	Adenocarcinoma	Primary	Female	gastrointestinal_tract	3
FUOV1	FUOV1_OVARY	Ovarian Cancer	Adenocarcinoma; high grade serous	Primary	Female	gynecologic_cancer	3
GA10	GA10_HAEMATOPOIETIC_AND_LYMPHOID_TISSUE	Lymphoma	B-cell; Non-Hodgkins; Burkitts	-	Male	haematopoietic_and_lymphoid_tissue	3
GDM1	GDM1_HAEMATOPOIETIC_AND_LYMPHOID_TISSUE	Leukemia	Acute Myelogenous Leukemia (AML)	-	Female	haematopoietic_and_lymphoid_tissue	3
GRANTA519	GRANTA519_HAEMATOPOIETIC_AND_LYMPHOID_TISSUE	Lymphoma	B-cell; Non-Hodgkins; Mantle Cell	Primary	Female	haematopoietic_and_lymphoid_tissue	3
H4	H4_CENTRAL_NERVOUS_SYSTEM	Brain Cancer	Glioma	Primary	Male	central_nervous_system	3
HCC1395	HCC1395_BREAST	Breast Cancer	Breast Ductal Carcinoma	Primary	Female	breast	3
HCC1500	HCC1500_BREAST	Breast Cancer	Breast Ductal Carcinoma	Primary	Female	breast	3
HCC1569	HCC1569_BREAST	Breast Cancer	Carcinoma	Primary	Female	breast	3
HCC1954	HCC1954_BREAST	Breast Cancer	Breast Ductal Carcinoma	Primary	Female	breast	3
HCC202	HCC202_BREAST	Breast Cancer	Breast Ductal Carcinoma	Primary	Female	breast	3
HCC2218	HCC2218_BREAST	Breast Cancer	Breast Ductal Carcinoma	Primary	Female	breast	3
HDLM2	HDLM2_HAEMATOPOIETIC_AND_LYMPHOID_TISSUE	Lymphoma	B-cell; Hodgkins	-	Male	haematopoietic_and_lymphoid_tissue	3
HDMYZ	HDMYZ_HAEMATOPOIETIC_AND_LYMPHOID_TISSUE	Lymphoma	B-cell; Hodgkins	-	Male	haematopoietic_and_lymphoid_tissue	3
HEL	HEL_HAEMATOPOIETIC_AND_LYMPHOID_TISSUE	Leukemia	Acute Myelogenous Leukemia (AML); M6 (Erythroleukemia)	-	Male	haematopoietic_and_lymphoid_tissue	3
HH	HH_HAEMATOPOIETIC_AND_LYMPHOID_TISSUE	Lymphoma	T-cell; Non-Hodgkins; Cutaneous	-	Male	haematopoietic_and_lymphoid_tissue	3
HL60	HL60_HAEMATOPOIETIC_AND_LYMPHOID_TISSUE	Leukemia	Acute Myelogenous Leukemia (AML); M3 (Promyelocytic)	Primary	Female	haematopoietic_and_lymphoid_tissue	3
HOP62	HOP62_LUNG	Lung Cancer	Non-Small Cell Lung Cancer (NSCLC); Adenocarcinoma	Primary	Female	lung	3
HOP92	HOP92_LUNG	Lung Cancer	Non-Small Cell Lung Cancer (NSCLC); unspecified	Primary	Male	lung	3
HPAFII	HPAFII_PANCREAS	Pancreatic Cancer	Ductal Adenocarcinoma; exocrine	Metastasis	Male	gastrointestinal_tract	3
HS578T	HS578T_BREAST	Breast Cancer	Carcinoma	Primary	Female	breast	3
HS746T	HS746T_STOMACH	Gastric Cancer	Adenocarcinoma	Metastasis	Male	gastrointestinal_tract	3
HSC4	HSC4_UPPER_AERODIGESTIVE_TRACT	Head and Neck Cancer	Squamous Cell Carcinoma	Metastasis	Male	head_neck	3
HT115	HT115_LARGE_INTESTINE	Colon/Colorectal Cancer	Adenocarcinoma	-	-	gastrointestinal_tract	3
HT1197	HT1197_URINARY_TRACT	Bladder Cancer	Carcinoma	Primary	Male	genitourinary_system	3
HUH1	HUH1_LIVER	Liver Cancer	Hepatocellular Carcinoma; HBs-antigen carrier	Primary	Male	gastrointestinal_tract	3
HUH7	HUH7_LIVER	Liver Cancer	Hepatocellular Carcinoma	Primary	Male	gastrointestinal_tract	3
HUPT4	HUPT4_PANCREAS	Pancreatic Cancer	Ductal Adenocarcinoma; exocrine	Metastasis	Male	gastrointestinal_tract	3
IPC298	IPC298_SKIN	Skin Cancer	Melanoma	Primary	Female	skin	3
JHH2	JHH2_LIVER	Liver Cancer	Hepatocellular Carcinoma	Metastasis	Male	gastrointestinal_tract	3
JHH7	JHH7_LIVER	Liver Cancer	Hepatocellular Carcinoma	Primary	Male	gastrointestinal_tract	3
JHOS2	JHOS2_OVARY	Ovarian Cancer	Adenocarcinoma; high grade serous	Primary	Female	gynecologic_cancer	3
JJN3	JJN3_HAEMATOPOIETIC_AND_LYMPHOID_TISSUE	Myeloma	Multiple Myeloma	Primary	Female	haematopoietic_and_lymphoid_tissue	3
JURKAT	JURKAT_HAEMATOPOIETIC_AND_LYMPHOID_TISSUE	Leukemia	Acute Lymphoblastic Leukemia (ALL); T-cell	Primary	Male	haematopoietic_and_lymphoid_tissue	3
JURLMK1	JURLMK1_HAEMATOPOIETIC_AND_LYMPHOID_TISSUE	Leukemia	Chronic Myelogenous Leukemia (CML); blast crisis	-	Male	haematopoietic_and_lymphoid_tissue	3
JVM2	JVM2_HAEMATOPOIETIC_AND_LYMPHOID_TISSUE	Lymphoma	B-cell; Non-Hodgkins; Mantle Cell	-	Female	haematopoietic_and_lymphoid_tissue	3
JVM3	JVM3_HAEMATOPOIETIC_AND_LYMPHOID_TISSUE	Leukemia	Chronic Lymphoblastic Leukemia (CLL); B-cell	-	Male	haematopoietic_and_lymphoid_tissue	3
K562	K562_HAEMATOPOIETIC_AND_LYMPHOID_TISSUE	Leukemia	Chronic Myelogenous Leukemia (CML); blast crisis	Metastasis	Female	haematopoietic_and_lymphoid_tissue	3
KARPAS299	KARPAS299_HAEMATOPOIETIC_AND_LYMPHOID_TISSUE	Lymphoma	T-cell; Non-Hodgkins; Anaplastic Large Cell (ALCL)	-	Male	haematopoietic_and_lymphoid_tissue	3
KARPAS422	KARPAS422_HAEMATOPOIETIC_AND_LYMPHOID_TISSUE	Lymphoma	Diffuse Large B-cell Lymphoma (DLBCL)	Metastasis	Female	haematopoietic_and_lymphoid_tissue	3
KARPAS620	KARPAS620_HAEMATOPOIETIC_AND_LYMPHOID_TISSUE	Myeloma	Multiple Myeloma	Primary	Female	haematopoietic_and_lymphoid_tissue	3
KASUMI1	KASUMI1_HAEMATOPOIETIC_AND_LYMPHOID_TISSUE	Leukemia	Acute Myelogenous Leukemia (AML); M2 (Myeloblastic)	Primary	Male	haematopoietic_and_lymphoid_tissue	3
KATOIII	KATOIII_STOMACH	Gastric Cancer	Adenocarcinoma; signet ring cell	Metastasis	Male	gastrointestinal_tract	3
KCL22	KCL22_HAEMATOPOIETIC_AND_LYMPHOID_TISSUE	Leukemia	Chronic Myelogenous Leukemia (CML); blast crisis	-	Female	haematopoietic_and_lymphoid_tissue	3
KE37	KE37_HAEMATOPOIETIC_AND_LYMPHOID_TISSUE	Leukemia	Acute Lymphoblastic Leukemia (ALL); T-cell	-	Male	haematopoietic_and_lymphoid_tissue	3
KLE	KLE_ENDOMETRIUM	Endometrial/Uterine Cancer	Endometrial Adenocarcinoma	Primary	Female	gynecologic_cancer	3
KM12	KM12_LARGE_INTESTINE	Colon/Colorectal Cancer	Adenocarcinoma	Primary	-	gastrointestinal_tract	3
KMH2	KMH2_HAEMATOPOIETIC_AND_LYMPHOID_TISSUE	Lymphoma	B-cell; Hodgkins	Metastasis	Male	haematopoietic_and_lymphoid_tissue	3
KMS12BM	KMS12BM_HAEMATOPOIETIC_AND_LYMPHOID_TISSUE	Myeloma	Multiple Myeloma	Primary	Female	haematopoietic_and_lymphoid_tissue	3
KNS42	KNS42_CENTRAL_NERVOUS_SYSTEM	Brain Cancer	Glioblastoma	Primary	Male	central_nervous_system	3
KPNYN	KPNYN_AUTONOMIC_GANGLIA	Neuroblastoma	-	Metastasis	Male	peripheral_nervous_system	3
KU812	KU812_HAEMATOPOIETIC_AND_LYMPHOID_TISSUE	Leukemia	Chronic Myelogenous Leukemia (CML); blast crisis	-	Male	haematopoietic_and_lymphoid_tissue	3
KYM1	KYM1_SOFT_TISSUE	Rhabdoid	Malignant Rhabdoid Tumor	Primary	Male	soft_tissue	3
KYSE270	KYSE270_OESOPHAGUS	Esophageal Cancer	Squamous Cell Carcinoma	Primary	Male	gastrointestinal_tract	3
KYSE450	KYSE450_OESOPHAGUS	Esophageal Cancer	Squamous Cell Carcinoma	Primary	Male	gastrointestinal_tract	3
L1236	L1236_HAEMATOPOIETIC_AND_LYMPHOID_TISSUE	Lymphoma	B-cell; Hodgkins	-	Male	haematopoietic_and_lymphoid_tissue	3
L363	L363_HAEMATOPOIETIC_AND_LYMPHOID_TISSUE	Myeloma	Multiple Myeloma	Primary	Female	haematopoietic_and_lymphoid_tissue	3
L428	L428_HAEMATOPOIETIC_AND_LYMPHOID_TISSUE	Lymphoma	B-cell; Hodgkins	-	Female	haematopoietic_and_lymphoid_tissue	3
L540	L540_HAEMATOPOIETIC_AND_LYMPHOID_TISSUE	Lymphoma	B-cell; Hodgkins	-	Female	haematopoietic_and_lymphoid_tissue	3
LAMA84	LAMA84_HAEMATOPOIETIC_AND_LYMPHOID_TISSUE	Leukemia	Chronic Myelogenous Leukemia (CML); blast crisis	Primary	Female	haematopoietic_and_lymphoid_tissue	3
LCLC97TM1	LCLC97TM1_LUNG	Lung Cancer	Non-Small Cell Lung Cancer (NSCLC); Large Cell Carcinoma	Primary	Male	lung	3
LP1	LP1_HAEMATOPOIETIC_AND_LYMPHOID_TISSUE	Myeloma	Multiple Myeloma	Primary	Female	haematopoietic_and_lymphoid_tissue	3
LS123	LS123_LARGE_INTESTINE	Colon/Colorectal Cancer	Adenocarcinoma	Primary	Female	gastrointestinal_tract	3
LU65	LU65_LUNG	Lung Cancer	Non-Small Cell Lung Cancer (NSCLC); Large Cell Carcinoma	Primary	Male	lung	3
MDAMB157	MDAMB157_BREAST	Breast Cancer	Breast Ductal Carcinoma	Metastasis	Female	breast	3
MDAMB175VII	MDAMB175VII_BREAST	Breast Cancer	Breast Ductal Carcinoma	Metastasis	Female	breast	3
MDAMB361	MDAMB361_BREAST	Breast Cancer	Carcinoma	Metastasis	Female	breast	3
MDAMB415	MDAMB415_BREAST	Breast Cancer	Carcinoma	Metastasis	Female	breast	3
MDAMB436	MDAMB436_BREAST	Breast Cancer	Carcinoma	Metastasis	Female	breast	3
MDAMB453	MDAMB453_BREAST	Breast Cancer	Carcinoma	Metastasis	Female	breast	3
MDST8	MDST8_LARGE_INTESTINE	Colon/Colorectal Cancer	Adenocarcinoma	-	-	gastrointestinal_tract	3
ME1	ME1_HAEMATOPOIETIC_AND_LYMPHOID_TISSUE	Leukemia	Acute Myelogenous Leukemia (AML); M4 (Myelomonocytic)	-	Male	haematopoietic_and_lymphoid_tissue	3
MELHO	MELHO_SKIN	Skin Cancer	Melanoma	Primary	Female	skin	3
MFE280	MFE280_ENDOMETRIUM	Endometrial/Uterine Cancer	Endometrial Adenocarcinoma	Primary	Female	gynecologic_cancer	3
MM1S	MM1S_HAEMATOPOIETIC_AND_LYMPHOID_TISSUE	Myeloma	Multiple Myeloma	Primary	Female	haematopoietic_and_lymphoid_tissue	3
MOLM13	MOLM13_HAEMATOPOIETIC_AND_LYMPHOID_TISSUE	Leukemia	Acute Myelogenous Leukemia (AML)	Primary	Male	haematopoietic_and_lymphoid_tissue	3
MOLP8	MOLP8_HAEMATOPOIETIC_AND_LYMPHOID_TISSUE	Myeloma	Multiple Myeloma	Primary	Male	haematopoietic_and_lymphoid_tissue	3
MOLT13	MOLT13_HAEMATOPOIETIC_AND_LYMPHOID_TISSUE	Leukemia	Acute Lymphoblastic Leukemia (ALL); T-cell	-	Female	haematopoietic_and_lymphoid_tissue	3
MOLT16	MOLT16_HAEMATOPOIETIC_AND_LYMPHOID_TISSUE	Leukemia	Acute Lymphoblastic Leukemia (ALL); T-cell	-	Female	haematopoietic_and_lymphoid_tissue	3
MONOMAC6	MONOMAC6_HAEMATOPOIETIC_AND_LYMPHOID_TISSUE	Leukemia	Acute Myelogenous Leukemia (AML); M5 (Eosinophilic/Monocytic)	Primary	Male	haematopoietic_and_lymphoid_tissue	3
MV411	MV411_HAEMATOPOIETIC_AND_LYMPHOID_TISSUE	Leukemia	Acute Myelogenous Leukemia	Primary	Male	haematopoietic_and_lymphoid_tissue	3
NALM6	NALM6_HAEMATOPOIETIC_AND_LYMPHOID_TISSUE	Leukemia	Acute Lymphoblastic Leukemia (ALL); B-cell	Primary	Male	haematopoietic_and_lymphoid_tissue	3
NAMALWA	NAMALWA_HAEMATOPOIETIC_AND_LYMPHOID_TISSUE	Lymphoma	B-cell; Non-Hodgkins; Burkitts	-	Female	haematopoietic_and_lymphoid_tissue	3
NCIH1048	NCIH1048_LUNG	Lung Cancer	Small Cell Lung Cancer (SCLC)	Metastasis	Female	lung	3
NCIH1092	NCIH1092_LUNG	Lung Cancer	Small Cell Lung Cancer (SCLC)	Metastasis	Male	lung	3
NCIH1155	NCIH1155_LUNG	Lung Cancer	Non-Small Cell Lung Cancer (NSCLC); Large Cell Carcinoma	Metastasis	Male	lung	3
NCIH1341	NCIH1341_LUNG	Lung Cancer	Small Cell Lung Cancer (SCLC)	Metastasis	Female	lung	3
NCIH1648	NCIH1648_LUNG	Lung Cancer	Non-Small Cell Lung Cancer (NSCLC); Adenocarcinoma	Metastasis	Male	lung	3
NCIH1666	NCIH1666_LUNG	Lung Cancer	Non-Small Cell Lung Cancer (NSCLC); Adenocarcinoma	Metastasis	Female	lung	3
NCIH1694	NCIH1694_LUNG	Lung Cancer	Small Cell Lung Cancer (SCLC)	Metastasis	Male	lung	3
NCIH1755	NCIH1755_LUNG	Lung Cancer	Non-Small Cell Lung Cancer (NSCLC); Adenocarcinoma	Metastasis	Female	lung	3
NCIH1869	NCIH1869_LUNG	Lung Cancer	Non-Small Cell Lung Cancer (NSCLC); Squamous Cell Carcinoma	Metastasis	Male	lung	3
NCIH196	NCIH196_LUNG	Lung Cancer	Small Cell Lung Cancer (SCLC)	Metastasis	Male	lung	3
NCIH2029	NCIH2029_LUNG	Lung Cancer	Small Cell Lung Cancer (SCLC)	Metastasis	Female	lung	3
NCIH2030	NCIH2030_LUNG	Lung Cancer	Non-Small Cell Lung Cancer (NSCLC); Adenocarcinoma	Metastasis	Male	lung	3
NCIH2085	NCIH2085_LUNG	Lung Cancer	Non-Small Cell Lung Cancer (NSCLC); Adenocarcinoma	Primary	Male	lung	3
NCIH209	NCIH209_LUNG	Lung Cancer	Small Cell Lung Cancer (SCLC)	Metastasis	Male	lung	3
NCIH211	NCIH211_LUNG	Lung Cancer	Small Cell Lung Cancer (SCLC)	Metastasis	Female	lung	3
NCIH2110	NCIH2110_LUNG	Lung Cancer	Non-Small Cell Lung Cancer (NSCLC); unspecified	Metastasis	-	lung	3
NCIH2141	NCIH2141_LUNG	Lung Cancer	Small Cell Lung Cancer (SCLC)	Metastasis	Male	lung	3
NCIH2172	NCIH2172_LUNG	Lung Cancer	Non-Small Cell Lung Cancer (NSCLC); unspecified	Primary	Female	lung	3
NCIH2342	NCIH2342_LUNG	Lung Cancer	Non-Small Cell Lung Cancer (NSCLC); Adenocarcinoma	Primary	Male	lung	3
NCIH2347	NCIH2347_LUNG	Lung Cancer	Non-Small Cell Lung Cancer (NSCLC); Adenocarcinoma	Primary	Female	lung	3
NCIH2405	NCIH2405_LUNG	Lung Cancer	Non-Small Cell Lung Cancer (NSCLC); Adenocarcinoma	Metastasis	Male	lung	3
NCIH2444	NCIH2444_LUNG	Lung Cancer	Non-Small Cell Lung Cancer (NSCLC); unspecified	Primary	Male	lung	3
NCIH292	NCIH292_LUNG	Lung Cancer	Non-Small Cell Lung Cancer (NSCLC); Mucoepidermoid Carcinoma	Metastasis	Female	lung	3
NCIH441	NCIH441_LUNG	Lung Cancer	Non-Small Cell Lung Cancer (NSCLC); Adenocarcinoma	Metastasis	Male	lung	3
NCIH460	NCIH460_LUNG	Lung Cancer	Non-Small Cell Lung Cancer (NSCLC); Large Cell Carcinoma	Metastasis	Male	lung	3
NCIH508	NCIH508_LARGE_INTESTINE	Colon/Colorectal Cancer	Caecum Adenocarcinoma	Metastasis	Male	gastrointestinal_tract	3
NCIH524	NCIH524_LUNG	Lung Cancer	Small Cell Lung Cancer (SCLC)	Metastasis	Male	lung	3
NCIH526	NCIH526_LUNG	Lung Cancer	Small Cell Lung Cancer (SCLC)	Metastasis	Male	lung	3
NCIH596	NCIH596_LUNG	Lung Cancer	Non-Small Cell Lung Cancer (NSCLC); Adenosquamous Carcinoma	Primary	Male	lung	3
NCIH69	NCIH69_LUNG	Lung Cancer	Small Cell Lung Cancer (SCLC)	Metastasis	Male	lung	3
NCIH716	NCIH716_LARGE_INTESTINE	Colon/Colorectal Cancer	Adenocarcinoma	Metastasis	Male	gastrointestinal_tract	3
NCIH810	NCIH810_LUNG	Lung Cancer	Non-Small Cell Lung Cancer (NSCLC); Large Cell Carcinoma	Primary	Male	lung	3
NCIH838	NCIH838_LUNG	Lung Cancer	Non-Small Cell Lung Cancer (NSCLC); Adenocarcinoma	Metastasis	Male	lung	3
NCIH929	NCIH929_HAEMATOPOIETIC_AND_LYMPHOID_TISSUE	Myeloma	Multiple Myeloma; plasmacytoma	Metastasis	Female	haematopoietic_and_lymphoid_tissue	3
NOMO1	NOMO1_HAEMATOPOIETIC_AND_LYMPHOID_TISSUE	Leukemia	Acute Myelogenous Leukemia (AML); M5 (Eosinophilic/Monocytic)	Primary	Female	haematopoietic_and_lymphoid_tissue	3
OAW28	OAW28_OVARY	Ovarian Cancer	Adenocarcinoma; high grade serous	Metastasis	Female	gynecologic_cancer	3
OCIAML2	OCIAML2_HAEMATOPOIETIC_AND_LYMPHOID_TISSUE	Leukemia	Acute Myelogenous Leukemia (AML); M4 (Myelomonocytic)	Primary	Male	haematopoietic_and_lymphoid_tissue	3
OCIAML3	OCIAML3_HAEMATOPOIETIC_AND_LYMPHOID_TISSUE	Leukemia	Acute Myelogenous Leukemia (AML); M4 (Myelomonocytic)	Primary	Male	haematopoietic_and_lymphoid_tissue	3
OCIAML5	OCIAML5_HAEMATOPOIETIC_AND_LYMPHOID_TISSUE	Leukemia	Acute Myelogenous Leukemia (AML)	Primary	Male	haematopoietic_and_lymphoid_tissue	3
OCIM1	OCIM1_HAEMATOPOIETIC_AND_LYMPHOID_TISSUE	Leukemia	Acute Myelogenous Leukemia (AML); M6 (Erythroleukemia)	-	-	haematopoietic_and_lymphoid_tissue	3
OCUM1	OCUM1_STOMACH	Gastric Cancer	Adenocarcinoma	Metastasis	Female	gastrointestinal_tract	3
OPM2	OPM2_HAEMATOPOIETIC_AND_LYMPHOID_TISSUE	Myeloma	Multiple Myeloma	Primary	Female	haematopoietic_and_lymphoid_tissue	3
OV7	OV7_OVARY	Ovarian Cancer	Adenocarcinoma; mixed	Primary	Female	gynecologic_cancer	3
OV90	OV90_OVARY	Ovarian Cancer	Adenocarcinoma; high grade serous	Metastasis	Female	gynecologic_cancer	3
OVCAR4	OVCAR4_OVARY	Ovarian Cancer	Adenocarcinoma; high grade serous	Metastasis	Female	gynecologic_cancer	3
OVCAR5	OVCAR5_OVARY	Ovarian Cancer	Adenocarcinoma; high grade serous	Metastasis	Female	gynecologic_cancer	3
P12ICHIKAWA	P12ICHIKAWA_HAEMATOPOIETIC_AND_LYMPHOID_TISSUE	Leukemia	Acute Lymphoblastic Leukemia (ALL); T-cell	-	Male	haematopoietic_and_lymphoid_tissue	3
P31FUJ	P31FUJ_HAEMATOPOIETIC_AND_LYMPHOID_TISSUE	Leukemia	Acute Myelogenous Leukemia (AML); M5 (Eosinophilic/Monocytic)	-	Male	haematopoietic_and_lymphoid_tissue	3
PECAPJ15	PECAPJ15_UPPER_AERODIGESTIVE_TRACT	Head and Neck Cancer	Squamous Cell Carcinoma; oral	Primary	Male	head_neck	3
PF382	PF382_HAEMATOPOIETIC_AND_LYMPHOID_TISSUE	Leukemia	Acute Lymphoblastic Leukemia (ALL); T-cell	-	Female	haematopoietic_and_lymphoid_tissue	3
RAJI	RAJI_HAEMATOPOIETIC_AND_LYMPHOID_TISSUE	Lymphoma	B-cell; Non-Hodgkins; Burkitts	-	Male	haematopoietic_and_lymphoid_tissue	3
REH	REH_HAEMATOPOIETIC_AND_LYMPHOID_TISSUE	Leukemia	Acute Lymphoblastic Leukemia (ALL); B-cell	Primary	Female	haematopoietic_and_lymphoid_tissue	3
RERFLCKJ	RERFLCKJ_LUNG	Lung Cancer	Non-Small Cell Lung Cancer (NSCLC); Adenocarcinoma	Primary	Male	lung	3
RERFLCMS	RERFLCMS_LUNG	Lung Cancer	Non-Small Cell Lung Cancer (NSCLC); Adenocarcinoma	Primary	Male	lung	3
RH41	RH41_SOFT_TISSUE	Sarcoma	Rhabdomyosarcoma; alveolar	Metastasis	Female	soft_tissue	3
RPMI6666	RPMI6666_HAEMATOPOIETIC_AND_LYMPHOID_TISSUE	Unknown	-	-	-	haematopoietic_and_lymphoid_tissue	3
RPMI7951	RPMI7951_SKIN	Skin Cancer	Melanoma	Metastasis	Female	skin	3
RPMI8226	RPMI8226_HAEMATOPOIETIC_AND_LYMPHOID_TISSUE	Myeloma	Multiple Myeloma; plasmacytoma	Primary	Male	haematopoietic_and_lymphoid_tissue	3
RPMI8402	RPMI8402_HAEMATOPOIETIC_AND_LYMPHOID_TISSUE	Leukemia	Acute Lymphoblastic Leukemia (ALL); T-cell	-	Female	haematopoietic_and_lymphoid_tissue	3
RS411	RS411_HAEMATOPOIETIC_AND_LYMPHOID_TISSUE	Leukemia	Acute Lymphoblastic Leukemia (ALL); B-cell	Primary	Female	haematopoietic_and_lymphoid_tissue	3
RVH421	RVH421_SKIN	Skin Cancer	Melanoma	Metastasis	Male	skin	3
SAOS2	SAOS2_BONE	Bone Cancer	Osteosarcoma	Primary	Female	soft_tissue	3
SCC25	SCC25_UPPER_AERODIGESTIVE_TRACT	Head and Neck Cancer	Squamous Cell Carcinoma	Primary	Male	head_neck	3
SCC4	SCC4_UPPER_AERODIGESTIVE_TRACT	Head and Neck Cancer	Squamous Cell Carcinoma; oral	Primary	Male	head_neck	3
SCC9	SCC9_UPPER_AERODIGESTIVE_TRACT	Head and Neck Cancer	Squamous Cell Carcinoma	Primary	Male	head_neck	3
SF126	SF126_CENTRAL_NERVOUS_SYSTEM	Brain Cancer	Astrocytoma	Primary	Female	central_nervous_system	3
SF268	SF268_CENTRAL_NERVOUS_SYSTEM	Brain Cancer	Glioma	Primary	Female	central_nervous_system	3
SF295	SF295_CENTRAL_NERVOUS_SYSTEM	Brain Cancer	Glioblastoma	Primary	Female	central_nervous_system	3
SHP77	SHP77_LUNG	Lung Cancer	Small Cell Lung Cancer (SCLC)	Primary	Male	lung	3
SKCO1	SKCO1_LARGE_INTESTINE	Colon/Colorectal Cancer	Adenocarcinoma	Metastasis	Male	gastrointestinal_tract	3
SKLMS1	SKLMS1_SOFT_TISSUE	Sarcoma	Leiomyosarcoma	Primary	Female	soft_tissue	3
SKLU1	SKLU1_LUNG	Lung Cancer	Non-Small Cell Lung Cancer (NSCLC); Adenocarcinoma	Primary	Female	lung	3
SKM1	SKM1_HAEMATOPOIETIC_AND_LYMPHOID_TISSUE	Leukemia	Acute Myelogenous Leukemia (AML)	Primary	Male	haematopoietic_and_lymphoid_tissue	3
SKMEL1	SKMEL1_SKIN	Skin Cancer	Melanoma	Metastasis	Male	skin	3
SKMEL3	SKMEL3_SKIN	Skin Cancer	Melanoma	Metastasis	Female	skin	3
SKMEL30	SKMEL30_SKIN	Skin Cancer	Melanoma	Metastasis	Male	skin	3
SKMM2	SKMM2_HAEMATOPOIETIC_AND_LYMPHOID_TISSUE	Myeloma	Multiple Myeloma	Primary	Male	haematopoietic_and_lymphoid_tissue	3
SKNDZ	SKNDZ_AUTONOMIC_GANGLIA	Neuroblastoma	-	Metastasis	Female	peripheral_nervous_system	3
SKNFI	SKNFI_AUTONOMIC_GANGLIA	Neuroblastoma	-	Metastasis	Male	peripheral_nervous_system	3
SKNSH	SKNSH_AUTONOMIC_GANGLIA	Neuroblastoma	-	Metastasis	Female	peripheral_nervous_system	3
SNB75	SNB75_CENTRAL_NERVOUS_SYSTEM	Brain Cancer	Glioma	Primary	Female	central_nervous_system	3
SNU1	SNU1_STOMACH	Gastric Cancer	Adenocarcinoma	Metastasis	Male	gastrointestinal_tract	3
SNU16	SNU16_STOMACH	Gastric Cancer	Adenocarcinoma	Metastasis	Female	gastrointestinal_tract	3
SNU175	SNU175_LARGE_INTESTINE	Colon/Colorectal Cancer	Adenocarcinoma; mucinous	Metastasis	Female	gastrointestinal_tract	3
SNU182	SNU182_LIVER	Liver Cancer	Hepatocellular Carcinoma	Primary	Male	gastrointestinal_tract	3
SNU387	SNU387_LIVER	Liver Cancer	Hepatocellular Carcinoma	Primary	Female	gastrointestinal_tract	3
SNU5	SNU5_STOMACH	Gastric Cancer	Adenocarcinoma	Metastasis	Female	gastrointestinal_tract	3
SNUC1	SNUC1_LARGE_INTESTINE	Colon/Colorectal Cancer	Adenocarcinoma	Metastasis	Male	gastrointestinal_tract	3
SR786	SR786_HAEMATOPOIETIC_AND_LYMPHOID_TISSUE	Lymphoma	T-cell; Non-Hodgkins; Anaplastic Large Cell (ALCL)	Primary	Male	haematopoietic_and_lymphoid_tissue	3
ST486	ST486_HAEMATOPOIETIC_AND_LYMPHOID_TISSUE	Lymphoma	B-cell; Non-Hodgkins; Burkitts	-	Female	haematopoietic_and_lymphoid_tissue	3
SU8686	SU8686_PANCREAS	Pancreatic Cancer	Ductal Adenocarcinoma; exocrine	Metastasis	Female	gastrointestinal_tract	3
SUDHL10	SUDHL10_HAEMATOPOIETIC_AND_LYMPHOID_TISSUE	Lymphoma	Diffuse Large B-cell Lymphoma (DLBCL)	Metastasis	Male	haematopoietic_and_lymphoid_tissue	3
SUDHL6	SUDHL6_HAEMATOPOIETIC_AND_LYMPHOID_TISSUE	Lymphoma	Diffuse Large B-cell Lymphoma (DLBCL)	Metastasis	Male	haematopoietic_and_lymphoid_tissue	3
SUDHL8	SUDHL8_HAEMATOPOIETIC_AND_LYMPHOID_TISSUE	Lymphoma	Diffuse Large B-cell Lymphoma (DLBCL)	Metastasis	Male	haematopoietic_and_lymphoid_tissue	3
SUPB15	SUPB15_HAEMATOPOIETIC_AND_LYMPHOID_TISSUE	Leukemia	Acute Lymphoblastic Leukemia (ALL); B-cell	Primary	Male	haematopoietic_and_lymphoid_tissue	3
SUPHD1	SUPHD1_HAEMATOPOIETIC_AND_LYMPHOID_TISSUE	Lymphoma	B-cell; Hodgkins	-	Male	haematopoietic_and_lymphoid_tissue	3
SUPM2	SUPM2_HAEMATOPOIETIC_AND_LYMPHOID_TISSUE	Lymphoma	T-cell; Non-Hodgkins; Anaplastic Large Cell (ALCL)	-	Female	haematopoietic_and_lymphoid_tissue	3
SUPT1	SUPT1_HAEMATOPOIETIC_AND_LYMPHOID_TISSUE	Leukemia	Acute Lymphoblastic Leukemia (ALL); T-cell	Metastasis	Male	haematopoietic_and_lymphoid_tissue	3
SW1116	SW1116_LARGE_INTESTINE	Colon/Colorectal Cancer	Adenocarcinoma	Primary	Male	gastrointestinal_tract	3
SW1417	SW1417_LARGE_INTESTINE	Colon/Colorectal Cancer	Adenocarcinoma	Primary	Female	gastrointestinal_tract	3
SW1463	SW1463_LARGE_INTESTINE	Colon/Colorectal Cancer	Adenocarcinoma	Primary	Female	gastrointestinal_tract	3
SW1783	SW1783_CENTRAL_NERVOUS_SYSTEM	Brain Cancer	Astrocytoma	Primary	Male	central_nervous_system	3
SW780	SW780_URINARY_TRACT	Bladder Cancer	Transitional Cell Carcinoma	Primary	Female	genitourinary_system	3
SW837	SW837_LARGE_INTESTINE	Colon/Colorectal Cancer	Adenocarcinoma	Primary	Male	gastrointestinal_tract	3
SW900	SW900_LUNG	Lung Cancer	Non-Small Cell Lung Cancer (NSCLC); Squamous Cell Carcinoma	Primary	Male	lung	3
T24	T24_URINARY_TRACT	Bladder Cancer	Carcinoma	Primary	Female	genitourinary_system	3
T84	T84_LARGE_INTESTINE	Colon/Colorectal Cancer	Adenocarcinoma	Metastasis	Male	gastrointestinal_tract	3
TC71	TC71_BONE	Bone Cancer	Ewings Sarcoma	Primary	Male	soft_tissue	3
TDOTT	TT_OESOPHAGUS	Esophageal Cancer	Esophageal squamous cell carcinoma	Metastasis	Male	gastrointestinal_tract	3
TE10	TE10_OESOPHAGUS	Esophageal Cancer	Squamous Cell Carcinoma	Primary	Male	gastrointestinal_tract	3
TE11	TE11_OESOPHAGUS	Esophageal Cancer	Squamous Cell Carcinoma	Primary	Male	gastrointestinal_tract	3
TE15	TE15_OESOPHAGUS	Esophageal Cancer	Squamous Cell Carcinoma	Primary	Female	gastrointestinal_tract	3
TYKNU	TYKNU_OVARY	Ovarian Cancer	Adenocarcinoma; high grade serous	Primary	Female	gynecologic_cancer	3
U266B1	U266B1_HAEMATOPOIETIC_AND_LYMPHOID_TISSUE	Myeloma	Multiple Myeloma; plasmacytoma	-	Male	haematopoietic_and_lymphoid_tissue	3
U87MG	U87MG_CENTRAL_NERVOUS_SYSTEM	Brain Cancer	Astrocytoma	Primary	-	central_nervous_system	3
UACC812	UACC812_BREAST	Breast Cancer	Breast Ductal Carcinoma	Primary	Female	breast	3
UMUC3	UMUC3_URINARY_TRACT	Bladder Cancer	Transitional Cell Carcinoma	Primary	Male	genitourinary_system	3
UO31	UO31_KIDNEY	Kidney Cancer	Renal Cell Carcinoma	-	-	genitourinary_system	3
VCAP	VCAP_PROSTATE	Prostate Cancer	Adenocarcinoma	Metastasis	Male	genitourinary_system	3
VMRCLCD	VMRCLCD_LUNG	Lung Cancer	Non-Small Cell Lung Cancer (NSCLC); Adenocarcinoma	Primary	Male	lung	3
VMRCRCW	VMRCRCW_KIDNEY	Kidney Cancer	Renal Cell Carcinoma	Primary	Male	genitourinary_system	3
WM115	WM115_SKIN	Skin Cancer	Melanoma	Metastasis	Female	skin	3
WSUDLCL2	WSUDLCL2_HAEMATOPOIETIC_AND_LYMPHOID_TISSUE	Lymphoma	Diffuse Large B-cell Lymphoma (DLBCL)	Metastasis	Male	haematopoietic_and_lymphoid_tissue	3
YKG1	YKG1_CENTRAL_NERVOUS_SYSTEM	Brain Cancer	Glioblastoma	Primary	Female	central_nervous_system	3
ZR7530	ZR7530_BREAST	Breast Cancer	Breast Ductal Carcinoma	Metastasis	Female	breast	3
253J	253J_URINARY_TRACT	Bladder Cancer	Carcinoma	Metastasis	Male	genitourinary_system	2
253JBV	253JBV_URINARY_TRACT	Bladder Cancer	Carcinoma	Metastasis	Male	genitourinary_system	2
A427	A427_LUNG	Lung Cancer	Non-Small Cell Lung Cancer (NSCLC); Adenocarcinoma	-	Male	lung	2
ACCMESO1	ACCMESO1_PLEURA	Lung Cancer	Mesothelioma	-	Female	lung	2
ALLPO	ALLPO_HAEMATOPOIETIC_AND_LYMPHOID_TISSUE	Leukemia	Acute Lymphoblastic Leukemia (ALL); B-cell	-	-	haematopoietic_and_lymphoid_tissue	2
ARH77	ARH77_HAEMATOPOIETIC_AND_LYMPHOID_TISSUE	Non-Cancerous	-	-	-	haematopoietic_and_lymphoid_tissue	2
ASH3	ASH3_THYROID	Thyroid Cancer	Carcinoma	Primary	Female	head_neck	2
ATN1	ATN1_HAEMATOPOIETIC_AND_LYMPHOID_TISSUE	Leukemia	Acute Lymphoblastic Leukemia (ALL); T-cell	Primary	Male	haematopoietic_and_lymphoid_tissue	2
BALL1	BALL1_HAEMATOPOIETIC_AND_LYMPHOID_TISSUE	Leukemia	Acute Lymphoblastic Leukemia (ALL); B-cell	-	-	haematopoietic_and_lymphoid_tissue	2
BB49HNC	BB49HNC_UPPER_AERODIGESTIVE_TRACT	Head and Neck Cancer	Squamous Cell Carcinoma	-	-	head_neck	2
BC1	BC1_HAEMATOPOIETIC_AND_LYMPHOID_TISSUE	Lymphoma	B-cell; Non-Hodgkins; Primary Effusion	-	-	haematopoietic_and_lymphoid_tissue	2
BC3C	BC3C_URINARY_TRACT	Bladder Cancer	Transitional Cell Carcinoma	Primary	Female	genitourinary_system	2
BE13	BE13_HAEMATOPOIETIC_AND_LYMPHOID_TISSUE	Leukemia	Acute Lymphoblastic Leukemia (ALL); T-cell	-	-	haematopoietic_and_lymphoid_tissue	2
BE2M17	BE2M17_AUTONOMIC_GANGLIA	Neuroblastoma	-	Metastasis	-	peripheral_nervous_system	2
BHY	BHY_UPPER_AERODIGESTIVE_TRACT	Head and Neck Cancer	Squamous Cell Carcinoma; oral	Primary	Male	head_neck	2
BICR10	BICR10_UPPER_AERODIGESTIVE_TRACT	Head and Neck Cancer	Squamous Cell Carcinoma; oral	Primary	Female	head_neck	2
BICR16	BICR16_UPPER_AERODIGESTIVE_TRACT	Head and Neck Cancer	Squamous Cell Carcinoma; oral	Primary	Male	head_neck	2
BICR56	BICR56_UPPER_AERODIGESTIVE_TRACT	Head and Neck Cancer	Squamous Cell Carcinoma; oral	Primary	Female	head_neck	2
BICR6	BICR6_UPPER_AERODIGESTIVE_TRACT	Head and Neck Cancer	Squamous Cell Carcinoma; oral	Primary	Male	head_neck	2
BICR78	BICR78_UPPER_AERODIGESTIVE_TRACT	Head and Neck Cancer	Squamous Cell Carcinoma; oral	Primary	Male	head_neck	2
BPH1	BPH1_PROSTATE	Prostate Cancer	Prostate Hyperplasia	Primary	Male	genitourinary_system	2
BT483	BT483_BREAST	Breast Cancer	Breast Ductal Carcinoma	Primary	Female	breast	2
C33A	C33A_CERVIX	Cervical Cancer	Carcinoma	Primary	Female	gynecologic_cancer	2
C3A	C3A_LIVER	Liver Cancer	Hepatocellular Carcinoma	-	Male	gastrointestinal_tract	2
C4I	C4I_CERVIX	Cervical Cancer	Carcinoma	Primary	Female	gynecologic_cancer	2
CA922	CA922_UPPER_AERODIGESTIVE_TRACT	Head and Neck Cancer	Carcinoma; gingival	Primary	Male	head_neck	2
CAL39	CAL39_VULVA	Skin Cancer	Squamous Cell Carcinoma; vulvar	-	-	skin	2
CAL72	CAL72_BONE	Bone Cancer	Osteosarcoma	-	Male	soft_tissue	2
CAOV4	CAOV4_OVARY	Ovarian Cancer	Adenocarcinoma; high grade serous	Metastasis	Female	gynecologic_cancer	2
CAR1	CAR1_LARGE_INTESTINE	Colon/Colorectal Cancer	Adenocarcinoma	Metastasis	-	gastrointestinal_tract	2
CASKI	CASKI_CERVIX	Cervical Cancer	Squamous Cell Carcinoma	Metastasis	Female	gynecologic_cancer	2
CCRFCEM	CCRFCEM_HAEMATOPOIETIC_AND_LYMPHOID_TISSUE	Leukemia	Acute Lymphoblastic Leukemia (ALL); T-cell	-	Female	haematopoietic_and_lymphoid_tissue	2
CESS	CESS_HAEMATOPOIETIC_AND_LYMPHOID_TISSUE	Leukemia	Acute Myelogenous Leukemia (AML)	-	-	haematopoietic_and_lymphoid_tissue	2
CHAGOK1	CHAGOK1_LUNG	Lung Cancer	Non-Small Cell Lung Cancer (NSCLC); unspecified	Metastasis	Male	lung	2
CHL1	CHL1_SKIN	Skin Cancer	Melanoma	Metastasis	Female	skin	2
CHP126	CHP126_AUTONOMIC_GANGLIA	Neuroblastoma	-	Primary	Female	peripheral_nervous_system	2
CHP134	CHP134_AUTONOMIC_GANGLIA	Neuroblastoma	-	Primary	Male	peripheral_nervous_system	2
CHSA8926	CHSA8926_BONE	Bone Cancer	Chondrosarcoma	-	-	soft_tissue	2
CJM	CJM_SKIN	Skin Cancer	Melanoma	Metastasis	-	skin	2
CL40	CL40_LARGE_INTESTINE	Colon/Colorectal Cancer	Adenocarcinoma	Primary	Female	gastrointestinal_tract	2
CMK	CMK_HAEMATOPOIETIC_AND_LYMPHOID_TISSUE	Leukemia	Acute Myelogenous Leukemia (AML); M7 (Megakaryoblastic)	-	Male	haematopoietic_and_lymphoid_tissue	2
COLO741	COLO741_SKIN	Skin Cancer	Melanoma	Metastasis	Female	skin	2
COLO783	COLO783_SKIN	Skin Cancer	Melanoma	Metastasis	Female	skin	2
COLO824	COLO824_BREAST	Breast Cancer	-	Metastasis	Female	breast	2
CORL311	CORL311_LUNG	Lung Cancer	Small Cell Lung Cancer (SCLC)	Primary	Male	lung	2
CORL32	CORL32_LUNG	Lung Cancer	Non-Small Cell Lung Cancer (NSCLC); Squamous Cell Carcinoma	Metastasis	-	lung	2
COV362	COV362_OVARY	Ovarian Cancer	Adenocarcinoma; high grade serous	Metastasis	Female	gynecologic_cancer	2
COV434	COV434_OVARY	Ovarian Cancer	Adenocarcinoma; endometrioid	Primary	Female	gynecologic_cancer	2
CP66MEL	CP66MEL_SKIN	Skin Cancer	Melanoma	-	-	skin	2
CPCN	CPCN_LUNG	Lung Cancer	Small Cell Lung Cancer (SCLC)	Metastasis	Male	lung	2
CTV1	CTV1_HAEMATOPOIETIC_AND_LYMPHOID_TISSUE	Leukemia	Acute Lymphoblastic Leukemia (ALL); T-cell	-	-	haematopoietic_and_lymphoid_tissue	2
CS1	CS1_BONE	Bone Cancer	Chondrosarcoma	-	-	soft_tissue	2
D263MG	D263MG_CENTRAL_NERVOUS_SYSTEM	Brain Cancer	Glioblastoma	-	-	central_nervous_system	2
D392MG	D392MG_CENTRAL_NERVOUS_SYSTEM	Brain Cancer	Glioblastoma	-	-	central_nervous_system	2
DG75	DG75_HAEMATOPOIETIC_AND_LYMPHOID_TISSUE	Lymphoma	B-cell; Non-Hodgkins; Burkitts	-	-	haematopoietic_and_lymphoid_tissue	2
DIFI	DIFI_LARGE_INTESTINE	Colon/Colorectal Cancer	Colorectal Carcinoma	Metastasis	-	gastrointestinal_tract	2
DOK	DOK_UPPER_AERODIGESTIVE_TRACT	Head and Neck Cancer	Oral Dysplasia	-	-	head_neck	2
DOTC24510	DOTC24510_CERVIX	Cervical Cancer	Cervical Adenocarcinoma	Primary	Female	gynecologic_cancer	2
DSH1	DSH1_URINARY_TRACT	Bladder Cancer	Carcinoma	-	-	genitourinary_system	2
EB2	EB2_HAEMATOPOIETIC_AND_LYMPHOID_TISSUE	Lymphoma	B-cell; Non-Hodgkins; Burkitts	-	Female	haematopoietic_and_lymphoid_tissue	2
EB3	EB3_HAEMATOPOIETIC_AND_LYMPHOID_TISSUE	Lymphoma	B-cell; Non-Hodgkins; Burkitts	-	-	haematopoietic_and_lymphoid_tissue	2
EFM19	EFM19_BREAST	Breast Cancer	Breast Ductal Carcinoma	Metastasis	Female	breast	2
EGI1	EGI1_BILIARY_TRACT	Bile Duct Cancer	Cholangiocarcinoma; extrahepatic	Primary	Male	gastrointestinal_tract	2
EHEB	EHEB_HAEMATOPOIETIC_AND_LYMPHOID_TISSUE	Lymphoma	B-cell	-	Female	haematopoietic_and_lymphoid_tissue	2
EMCBAC2	EMCBAC2_LUNG	Lung Cancer	Non-Small Cell Lung Cancer (NSCLC); unspecified	-	-	lung	2
ES1	ES1_BONE	Bone Cancer	Ewings Sarcoma	-	-	soft_tissue	2
ES4	ES4_BONE	Bone Cancer	Ewings Sarcoma	-	-	soft_tissue	2
ES5	ES5_BONE	Bone Cancer	Ewings Sarcoma	-	-	soft_tissue	2
ES6	ES6_BONE	Bone Cancer	Ewings Sarcoma	-	-	soft_tissue	2
ES7	ES7_BONE	Bone Cancer	Ewings Sarcoma	-	-	soft_tissue	2
ES8	ES8_BONE	Bone Cancer	Ewings Sarcoma	-	-	soft_tissue	2
ESO26	ESO26_OESOPHAGUS	Esophageal Cancer	Adenocarcinoma	Primary	Male	gastrointestinal_tract	2
ESO51	ESO51_OESOPHAGUS	Esophageal Cancer	Adenocarcinoma	Primary	Male	gastrointestinal_tract	2
ETK1	ETK1_BILIARY_TRACT	Bile Duct Cancer	Cholangiocarcinoma; intrahepatic	-	-	gastrointestinal_tract	2
EVSAT	EVSAT_BREAST	Breast Cancer	Carcinoma	Metastasis	Female	breast	2
EW1	EW1_BONE	Bone Cancer	Ewings Sarcoma	Metastasis	-	soft_tissue	2
EW11	EW11_BONE	Bone Cancer	Ewings Sarcoma	Metastasis	-	soft_tissue	2
EW13	EW13_BONE	Bone Cancer	Ewings Sarcoma	-	-	soft_tissue	2
EW-16	EW16_BONE	Bone Cancer	Ewing Sarcoma	-	-	soft_tissue	2
EW-18	EW18_BONE	Bone Cancer	Ewing Sarcoma	-	-	soft_tissue	2
EW-22	EW22_BONE	Bone Cancer	Ewing Sarcoma	-	-	soft_tissue	2
EW24	EW24_BONE	Bone Cancer	Ewings Sarcoma	-	-	soft_tissue	2
EW3	EW3_BONE	Bone Cancer	Ewings Sarcoma	Metastasis	-	soft_tissue	2
EW7	EW7_BONE	Bone Cancer	Ewings Sarcoma	Metastasis	-	soft_tissue	2
FARAGE	FARAGE_HAEMATOPOIETIC_AND_LYMPHOID_TISSUE	Lymphoma	B-cell; Non-Hodgkins	Metastasis	Female	haematopoietic_and_lymphoid_tissue	2
FLO1	FLO1_OESOPHAGUS	Esophageal Cancer	Adenocarcinoma	Primary	Male	gastrointestinal_tract	2
FTC238	FTC238_THYROID	Thyroid Cancer	Carcinoma; follicular	Metastasis	Male	head_neck	2
GAK	GAK_SKIN	Skin Cancer	Melanoma	Metastasis	-	skin	2
GCIY	GCIY_STOMACH	Gastric Cancer	Adenocarcinoma	Metastasis	Female	gastrointestinal_tract	2
GIMEN	GIMEN_AUTONOMIC_GANGLIA	Neuroblastoma	-	Metastasis	Male	peripheral_nervous_system	2
GMEL	GMEL_SKIN	Skin Cancer	Melanoma	-	-	skin	2
GOS3	GOS3_CENTRAL_NERVOUS_SYSTEM	Brain Cancer	Glioblastoma	Primary	Male	central_nervous_system	2
GOTO	GOTO_AUTONOMIC_GANGLIA	Neuroblastoma	-	-	Male	peripheral_nervous_system	2
GP2D	GP2D_LARGE_INTESTINE	Colon/Colorectal Cancer	Adenocarcinoma	Primary	Female	gastrointestinal_tract	2
GP5D	GP5D_LARGE_INTESTINE	Colon/Colorectal Cancer	Adenocarcinoma	Primary	Female	gastrointestinal_tract	2
GRST	GRST_HAEMATOPOIETIC_AND_LYMPHOID_TISSUE	Leukemia	Acute Lymphoblastic Leukemia (ALL); B-cell	-	-	haematopoietic_and_lymphoid_tissue	2
H2369	H2369_PLEURA	Lung Cancer	Mesothelioma	-	Male	lung	2
H2373	NCIH2373_PLEURA	Lung Cancer	Mesothelioma	-	-	lung	2
H2461	NCIH2461_PLEURA	Lung Cancer	Mesothelioma	-	-	lung	2
H2591	NCIH2591_PLEURA	Lung Cancer	Mesothelioma	-	-	lung	2
H2595	NCIH2595_PLEURA	Lung Cancer	Mesothelioma	-	Male	lung	2
H2722	NCIH2722_PLEURA	Lung Cancer	Mesothelioma	-	Male	lung	2
H2731	NCIH2731_PLEURA	Lung Cancer	Mesothelioma	-	Male	lung	2
H2795	NCIH2795_PLEURA	Lung Cancer	Mesothelioma	-	Male	lung	2
H2803	NCIH2803_PLEURA	Lung Cancer	Mesothelioma	-	-	lung	2
H2804	NCIH2804_PLEURA	Lung Cancer	Mesothelioma	-	-	lung	2
H2810	NCIH2810_PLEURA	Lung Cancer	Mesothelioma	-	-	lung	2
H2818	NCIH2818_PLEURA	Lung Cancer	Mesothelioma	-	-	lung	2
H2869	NCIH2869_PLEURA	Lung Cancer	Mesothelioma	-	-	lung	2
H3118	H3118_UPPER_AERODIGESTIVE_TRACT	Head and Neck Cancer	Carcinoma; mucoepidermoid	-	-	head_neck	2
H513	H513_LUNG	Lung Cancer	Non-Small Cell Lung Cancer (NSCLC); Adenosquamous Carcinoma	-	-	lung	2
H9	H9_HAEMATOPOIETIC_AND_LYMPHOID_TISSUE	Lymphoma	T-cell; Non-Hodgkins; Cutaneous; Sezary Syndrome	-	-	haematopoietic_and_lymphoid_tissue	2
HA7RCC	HA7RCC_KIDNEY	Kidney Cancer	Renal Cell Carcinoma	-	-	genitourinary_system	2
HAL01	HAL01_HAEMATOPOIETIC_AND_LYMPHOID_TISSUE	Leukemia	Acute Lymphoblastic Leukemia (ALL); B-cell	-	-	haematopoietic_and_lymphoid_tissue	2
HC1	HC1_HAEMATOPOIETIC_AND_LYMPHOID_TISSUE	Leukemia	Hairy Cell	-	-	haematopoietic_and_lymphoid_tissue	2
HCC1187	HCC1187_BREAST	Breast Cancer	Breast Ductal Carcinoma	Primary	Female	breast	2
HCC1195	HCC1195_LUNG	Lung Cancer	Non-Small Cell Lung Cancer (NSCLC); Adenosquamous Carcinoma	Primary	Male	lung	2
HCC1438	HCC1438_LUNG	Lung Cancer	Non-Small Cell Lung Cancer (NSCLC); Large Cell Carcinoma	Primary	Male	lung	2
HCC1599	HCC1599_BREAST	Breast Cancer	Breast Ductal Carcinoma	Primary	Female	breast	2
HCC2157	HCC2157_BREAST	Breast Cancer	Breast Ductal Carcinoma	Primary	Female	breast	2
HCC2998	HCC2998_LARGE_INTESTINE	Colon/Colorectal Cancer	-	-	-	gastrointestinal_tract	2
HCC33	HCC33_LUNG	Lung Cancer	Small Cell Lung Cancer (SCLC)	Metastasis	Male	lung	2
HCC4006	HCC4006_LUNG	Lung Cancer	Non-Small Cell Lung Cancer (NSCLC); Adenocarcinoma	Metastasis	Male	lung	2
HCC56	HCC56_LARGE_INTESTINE	Colon/Colorectal Cancer	Adenocarcinoma	-	-	gastrointestinal_tract	2
HCC70	HCC70_BREAST	Breast Cancer	Breast Ductal Carcinoma	Primary	Female	breast	2
HCC95	HCC95_LUNG	Lung Cancer	Non-Small Cell Lung Cancer (NSCLC); Squamous Cell Carcinoma	Metastasis	Male	lung	2
HEC1	HEC1_ENDOMETRIUM	Endometrial/Uterine Cancer	Endometrial Adenocarcinoma	Primary	Female	gynecologic_cancer	2
HEC108	HEC108_ENDOMETRIUM	Endometrial/Uterine Cancer	Endometrial Adenocarcinoma	Primary	Female	gynecologic_cancer	2
HEC151	HEC151_ENDOMETRIUM	Endometrial/Uterine Cancer	Endometrial Adenocarcinoma	Primary	Female	gynecologic_cancer	2
HEC1A	HEC1A_ENDOMETRIUM	Endometrial/Uterine Cancer	Endometrial Adenocarcinoma	Primary	Female	gynecologic_cancer	2
HEC1B	HEC1B_ENDOMETRIUM	Endometrial/Uterine Cancer	Endometrial Adenocarcinoma	Primary	Female	gynecologic_cancer	2
HEC251	HEC251_ENDOMETRIUM	Endometrial/Uterine Cancer	Endometrial Adenocarcinoma	Primary	Female	gynecologic_cancer	2
HEC265	HEC265_ENDOMETRIUM	Endometrial/Uterine Cancer	Endometrial Adenocarcinoma	Primary	Female	gynecologic_cancer	2
HEC59	HEC59_ENDOMETRIUM	Endometrial/Uterine Cancer	Endometrial Adenocarcinoma	Primary	Female	gynecologic_cancer	2
HEC6	HEC6_ENDOMETRIUM	Endometrial/Uterine Cancer	Endometrial Adenocarcinoma	Primary	Female	gynecologic_cancer	2
HELA	HELA_CERVIX	Cervical Cancer	Carcinoma	-	Female	gynecologic_cancer	2
HEMCSS	HEMCSS_BONE	Bone Cancer	Chondrosarcoma	Primary	Female	soft_tissue	2
HEY	HEY_OVARY	Ovarian Cancer	Adenocarcinoma; high grade serous	-	-	gynecologic_cancer	2
HEYA8	HEYA8_OVARY	Ovarian Cancer	Adenocarcinoma; low grade serous	Metastasis	Female	gynecologic_cancer	2
HLE	HLE_LIVER	Liver Cancer	Hepatocellular Carcinoma	-	Male	gastrointestinal_tract	2
HLF	HLF_LIVER	Liver Cancer	Hepatocellular Carcinoma	Primary	Male	gastrointestinal_tract	2
HMC18	HMC18_BREAST	Breast Cancer	Carcinoma	Metastasis	Female	breast	2
HMVII	HMVII_SKIN	Skin Cancer	Melanoma	Primary	Female	skin	2
HO1N1	HO1N1_UPPER_AERODIGESTIVE_TRACT	Head and Neck Cancer	Squamous Cell Carcinoma; oral	-	-	head_neck	2
HO1U1	HO1U1_UPPER_AERODIGESTIVE_TRACT	Head and Neck Cancer	Squamous Cell Carcinoma; oral	Primary	Male	head_neck	2
HS294T	HS294T_SKIN	Skin Cancer	Melanoma	Metastasis	Male	skin	2
HS445	HS445_HAEMATOPOIETIC_AND_LYMPHOID_TISSUE	Lymphoma	Hodgkins	Primary	Female	haematopoietic_and_lymphoid_tissue	2
HS633T	HS633T_SOFT_TISSUE	Sarcoma	Fibrosarcoma	-	-	soft_tissue	2
HS683	HS683_CENTRAL_NERVOUS_SYSTEM	Brain Cancer	Oligodendroglioma	Primary	Male	central_nervous_system	2
HS729	HS729_SOFT_TISSUE	Fibroblast	Soft tissue	Primary	Male	soft_tissue	2
HS852T	HS852T_SKIN	Skin Cancer	Melanoma	-	Male	skin	2
Hs939T	HS939T_SKIN	Skin Cancer	Melanoma	-	Female	skin	2
HS940T	HS940T_FIBROBLAST	Fibroblast	Skin	Primary	Male	skin	2
HS944T	HS944T_SKIN	Skin Cancer	Melanoma	Metastasis	Male	skin	2
HSC39	HSC39_STOMACH	Gastric Cancer	Adenocarcinoma; signet ring cell	Metastasis	-	gastrointestinal_tract	2
HT	HT_HAEMATOPOIETIC_AND_LYMPHOID_TISSUE	Lymphoma	B-cell; Non-Hodgkins	-	Male	haematopoietic_and_lymphoid_tissue	2
HT3	HT3_CERVIX	Cervical Cancer	Carcinoma	Metastasis	Female	gynecologic_cancer	2
HTCC3	HTCC3_THYROID	Thyroid Cancer	Carcinoma; giant cell	Metastasis	Female	head_neck	2
HUH28	HUH28_BILIARY_TRACT	Bile Duct Cancer	Cholangiocarcinoma; intrahepatic	Primary	Female	gastrointestinal_tract	2
HUH6	HUH6_LIVER	Liver Cancer	Hepatoblastoma	-	Male	gastrointestinal_tract	2
HUO3N1	HUO3N1_BONE	Bone Cancer	Osteosarcoma	-	-	soft_tissue	2
HUO9	HUO9_BONE	Bone Cancer	Osteosarcoma	Primary	Female	soft_tissue	2
HUTU80	HUTU80_SMALL_INTESTINE	Gastric Cancer	Duodenal Adenocarcinoma	Primary	Male	gastrointestinal_tract	2
IHH4	IHH4_THYROID	Thyroid Cancer	Carcinoma; papillary	Metastasis	Male	head_neck	2
IM9	IM9_HAEMATOPOIETIC_AND_LYMPHOID_TISSUE	Non-Cancerous	-	-	-	haematopoietic_and_lymphoid_tissue	2
IMR5	IMR5_AUTONOMIC_GANGLIA	Neuroblastoma	-	-	-	peripheral_nervous_system	2
ISHIKAWAHERAKLIO02ER	ISHIKAWAHERAKLIO02ER_ENDOMETRIUM	Endometrial/Uterine Cancer	Endometrial Adenocarcinoma	Primary	Female	gynecologic_cancer	2
ISTMEL1	ISTMEL1_SKIN	Skin Cancer	Melanoma	-	-	skin	2
ISTSL2	ISTSL2_LUNG	Lung Cancer	Small Cell Lung Cancer (SCLC)	Metastasis	-	lung	2
JEKO1	JEKO1_HAEMATOPOIETIC_AND_LYMPHOID_TISSUE	Lymphoma	B-cell; Non-Hodgkins; Mantle Cell	-	Female	haematopoietic_and_lymphoid_tissue	2
JHH5	JHH5_LIVER	Liver Cancer	Hepatocellular Carcinoma	Primary	Male	gastrointestinal_tract	2
JHOC5	JHOC5_OVARY	Ovarian Cancer	Adenocarcinoma; clear cell	Primary	Female	gynecologic_cancer	2
JHOM1	JHOM1_OVARY	Ovarian Cancer	Adenocarcinoma; mucinous	Primary	Female	gynecologic_cancer	2
JHU022	JHU022_UPPER_AERODIGESTIVE_TRACT	Head and Neck Cancer	Squamous Cell Carcinoma; oral	-	-	head_neck	2
JHUEM2	JHUEM2_ENDOMETRIUM	Endometrial/Uterine Cancer	Endometrial Adenocarcinoma	Primary	Female	gynecologic_cancer	2
JIYOYEP2003	JIYOYEP2003_HAEMATOPOIETIC_AND_LYMPHOID_TISSUE	Lymphoma	B-cell; Non-Hodgkins; Burkitts	-	-	haematopoietic_and_lymphoid_tissue	2
JM1	JM1_HAEMATOPOIETIC_AND_LYMPHOID_TISSUE	Leukemia	Acute Lymphoblastic Leukemia (ALL); B-cell	-	Male	haematopoietic_and_lymphoid_tissue	2
JMSU1	JMSU1_URINARY_TRACT	Bladder Cancer	Carcinoma	Metastasis	Male	genitourinary_system	2
JSC1	JSC1_HAEMATOPOIETIC_AND_LYMPHOID_TISSUE	Lymphoma	B-cell; Non-Hodgkins; Primary Effusion	-	-	haematopoietic_and_lymphoid_tissue	2
K029AX	K029AX_SKIN	Skin Cancer	Melanoma	Primary	-	skin	2
K5	K5_THYROID	Thyroid Cancer	Carcinoma; follicular	-	-	head_neck	2
KARPAS1106P	KARPAS1106P_HAEMATOPOIETIC_AND_LYMPHOID_TISSUE	Lymphoma	B-cell; Non-Hodgkins; Mediastinal Large	-	-	haematopoietic_and_lymphoid_tissue	2
KARPAS231	KARPAS231_HAEMATOPOIETIC_AND_LYMPHOID_TISSUE	Lymphoma	Diffuse Large B-cell Lymphoma (DLBCL)	-	-	haematopoietic_and_lymphoid_tissue	2
KARPAS45	KARPAS45_HAEMATOPOIETIC_AND_LYMPHOID_TISSUE	Leukemia	Acute Lymphoblastic Leukemia (ALL); T-cell	-	-	haematopoietic_and_lymphoid_tissue	2
KG1	KG1_HAEMATOPOIETIC_AND_LYMPHOID_TISSUE	Leukemia	Acute Myelogenous Leukemia (AML)	Primary	Male	haematopoietic_and_lymphoid_tissue	2
KGN	KGN_OVARY	Ovarian Cancer	Granulosa Cell Tumor	-	-	gynecologic_cancer	2
KINGS1	KINGS1_CENTRAL_NERVOUS_SYSTEM	Brain Cancer	Astrocytoma; anaplastic	-	-	central_nervous_system	2
KMBC2	KMBC2_URINARY_TRACT	Bladder Cancer	Carcinoma	Primary	-	genitourinary_system	2
KMOE2	KMOE2_HAEMATOPOIETIC_AND_LYMPHOID_TISSUE	Leukemia	Acute Myelogenous Leukemia (AML); M6 (Erythroleukemia)	-	-	haematopoietic_and_lymphoid_tissue	2
KMRC3	KMRC3_KIDNEY	Kidney Cancer	Renal Carcinoma; clear cell	Primary	Male	genitourinary_system	2
KMS11	KMS11_HAEMATOPOIETIC_AND_LYMPHOID_TISSUE	Myeloma	Multiple Myeloma	Primary	Female	haematopoietic_and_lymphoid_tissue	2
KNS60	KNS60_CENTRAL_NERVOUS_SYSTEM	Brain Cancer	Glioblastoma	Primary	Male	central_nervous_system	2
KNS81	KNS81_CENTRAL_NERVOUS_SYSTEM	Brain Cancer	Glioblastoma	Primary	Male	central_nervous_system	2
KOPN8	KOPN8_HAEMATOPOIETIC_AND_LYMPHOID_TISSUE	Leukemia	Acute Lymphoblastic Leukemia (ALL); B-cell	Primary	Female	haematopoietic_and_lymphoid_tissue	2
KP1N	KP1N_PANCREAS	Pancreatic Cancer	Ductal Adenocarcinoma; exocrine	-	Male	gastrointestinal_tract	2
KS1	KS1_CENTRAL_NERVOUS_SYSTEM	Brain Cancer	Astrocytoma	Primary	Female	central_nervous_system	2
KY821	KY821_HAEMATOPOIETIC_AND_LYMPHOID_TISSUE	Leukemia	Acute Myelogenous Leukemia (AML); M4 (Myelomonocytic)	-	-	haematopoietic_and_lymphoid_tissue	2
KYAE1	KYAE1_OESOPHAGUS	Esophageal Cancer	Adenocarcinoma	Metastasis	Male	gastrointestinal_tract	2
KYSE220	KYSE220_OESOPHAGUS	Esophageal Cancer	Squamous Cell Carcinoma	-	-	gastrointestinal_tract	2
KYSE30	KYSE30_OESOPHAGUS	Esophageal Cancer	Squamous Cell Carcinoma	Primary	Male	gastrointestinal_tract	2
KYSE50	KYSE50_OESOPHAGUS	Esophageal Cancer	Squamous Cell Carcinoma	-	-	gastrointestinal_tract	2
L33	L33_PANCREAS	Pancreatic Cancer	Ductal Adenosquamous Carcinoma	Metastasis	Female	gastrointestinal_tract	2
LB771HNC	LB771HNC_UPPER_AERODIGESTIVE_TRACT	Head and Neck Cancer	Squamous Cell Carcinoma	-	-	head_neck	2
LB831BLC	LB831BLC_URINARY_TRACT	Bladder Cancer	Carcinoma	-	-	genitourinary_system	2
LB996RCC	LB996RCC_KIDNEY	Kidney Cancer	Renal Cell Carcinoma	-	-	genitourinary_system	2
LC1SQ	LC1SQ_LUNG	Lung Cancer	Non-Small Cell Lung Cancer (NSCLC); Squamous Cell Carcinoma	-	-	lung	2
LC1SQSF	LC1SQSF_LUNG	Lung Cancer	Non-Small Cell Lung Cancer (NSCLC); Squamous Cell Carcinoma	Primary	Male	lung	2
LC41	LC41_HAEMATOPOIETIC_AND_LYMPHOID_TISSUE	Leukemia	Acute Lymphoblastic Leukemia (ALL); B-cell	-	-	haematopoietic_and_lymphoid_tissue	2
LI7	LI7_LIVER	Liver Cancer	-	-	Male	gastrointestinal_tract	2
LMSU	LMSU_STOMACH	Gastric Cancer	Adenocarcinoma	Metastasis	Female	gastrointestinal_tract	2
LN405	LN405_CENTRAL_NERVOUS_SYSTEM	Brain Cancer	Glioblastoma	-	-	central_nervous_system	2
LNZTA3WT4	LNZTA3WT4_CENTRAL_NERVOUS_SYSTEM	Brain Cancer	Astrocytoma	-	-	central_nervous_system	2
LOUCY	LOUCY_HAEMATOPOIETIC_AND_LYMPHOID_TISSUE	Leukemia	Acute Lymphoblastic Leukemia (ALL); T-cell	-	Female	haematopoietic_and_lymphoid_tissue	2
LU135	LU135_LUNG	Lung Cancer	Small Cell Lung Cancer (SCLC)	Primary	Male	lung	2
LU139	LU139_LUNG	Lung Cancer	Small Cell Lung Cancer (SCLC)	Primary	Male	lung	2
LU165	LU165_LUNG	Lung Cancer	Small Cell Lung Cancer (SCLC)	Metastasis	Male	lung	2
LU99	LU99_LUNG	Lung Cancer	Non-Small Cell Lung Cancer (NSCLC); Large Cell Carcinoma	Metastasis	Male	lung	2
LU99A	LU99A_LUNG	Lung Cancer	Non-Small Cell Lung Cancer (NSCLC); Large Cell Carcinoma	-	Male	lung	2
LUDLU1	LUDLU1_LUNG	Lung Cancer	Non-Small Cell Lung Cancer (NSCLC); Squamous Cell Carcinoma	Primary	Male	lung	2
M059J	M059J_CENTRAL_NERVOUS_SYSTEM	Brain Cancer	Glioma	-	Male	central_nervous_system	2
M14	M14_SKIN	Skin Cancer	Melanoma; amelanotic	Metastasis	-	skin	2
MALME3M	MALME3M_SKIN	Skin Cancer	Melanoma	Metastasis	Male	skin	2
MC116	MC116_HAEMATOPOIETIC_AND_LYMPHOID_TISSUE	Lymphoma	B-cell; Non-Hodgkins	-	Male	haematopoietic_and_lymphoid_tissue	2
MCAS	MCAS_OVARY	Ovarian Cancer	Cystadenocarcinoma; mucinous	Primary	Female	gynecologic_cancer	2
MCCAR	MCCAR_HAEMATOPOIETIC_AND_LYMPHOID_TISSUE	Non-Cancerous	-	-	-	haematopoietic_and_lymphoid_tissue	2
MDAMB330	MDAMB330_BREAST	Breast Cancer	Carcinoma	Metastasis	Female	breast	2
MDAMB435S	MDAMB435S_SKIN	Skin Cancer	Melanoma; amelanotic	Metastasis	-	skin	2
ME180	ME180_CERVIX	Cervical Cancer	Squamous Cell Carcinoma	Metastasis	Female	gynecologic_cancer	2
MEG01	MEG01_HAEMATOPOIETIC_AND_LYMPHOID_TISSUE	Leukemia	Chronic Myelogenous Leukemia (CML)	-	Male	haematopoietic_and_lymphoid_tissue	2
MFHINO	MFHINO_SOFT_TISSUE	Sarcoma	Malignant Fibrous Histiocytoma	-	-	soft_tissue	2
MFM223	MFM223_BREAST	Breast Cancer	Breast Ductal Carcinoma	Metastasis	Female	breast	2
MHHCALL2	MHHCALL2_HAEMATOPOIETIC_AND_LYMPHOID_TISSUE	Leukemia	Acute Lymphoblastic Leukemia (ALL); B-cell	-	Female	haematopoietic_and_lymphoid_tissue	2
MHHNB11	MHHNB11_AUTONOMIC_GANGLIA	Neuroblastoma	-	Metastasis	Male	peripheral_nervous_system	2
MHHPREB1	MHHPREB1_HAEMATOPOIETIC_AND_LYMPHOID_TISSUE	Lymphoma	B-cell; Non-Hodgkins	-	-	haematopoietic_and_lymphoid_tissue	2
MKN28	MKN28_STOMACH	Gastric Cancer	Adenocarcinoma; tubular	Metastasis	-	gastrointestinal_tract	2
MKN74	MKN74_STOMACH	Gastric Cancer	Adenocarcinoma	Metastasis	Male	gastrointestinal_tract	2
ML1	ML1_THYROID	Thyroid Cancer	Carcinoma; follicular	-	-	head_neck	2
ML2	ML2_HAEMATOPOIETIC_AND_LYMPHOID_TISSUE	Leukemia	Acute Myelogenous Leukemia (AML)	-	-	haematopoietic_and_lymphoid_tissue	2
MLMA	MLMA_HAEMATOPOIETIC_AND_LYMPHOID_TISSUE	Leukemia	Hairy Cell	-	-	haematopoietic_and_lymphoid_tissue	2
MN60	MN60_HAEMATOPOIETIC_AND_LYMPHOID_TISSUE	Leukemia	Acute Lymphoblastic Leukemia (ALL); B-cell	-	-	haematopoietic_and_lymphoid_tissue	2
MOGGCCM	MOGGCCM_CENTRAL_NERVOUS_SYSTEM	Brain Cancer	Glioma	-	-	central_nervous_system	2
MOGGUVW	MOGGUVW_CENTRAL_NERVOUS_SYSTEM	Brain Cancer	Glioma	-	Male	central_nervous_system	2
MOLM16	MOLM16_HAEMATOPOIETIC_AND_LYMPHOID_TISSUE	Leukemia	Acute Myelogenous Leukemia (AML)	-	Female	haematopoietic_and_lymphoid_tissue	2
MOLT4	MOLT4_HAEMATOPOIETIC_AND_LYMPHOID_TISSUE	Leukemia	Acute Lymphoblastic Leukemia (ALL); T-cell	-	Male	haematopoietic_and_lymphoid_tissue	2
MOT	MOT_HAEMATOPOIETIC_AND_LYMPHOID_TISSUE	Leukemia	Hairy Cell	-	-	haematopoietic_and_lymphoid_tissue	2
MRKNU1	MRKNU1_BREAST	Breast Cancer	Carcinoma	-	-	breast	2
MS1	MS1_LUNG	Lung Cancer	Small Cell Lung Cancer (SCLC)	Metastasis	-	lung	2
MS751	MS751_CERVIX	Cervical Cancer	Squamous Cell Carcinoma	Metastasis	Female	gynecologic_cancer	2
NB10	NB10_AUTONOMIC_GANGLIA	Neuroblastoma	-	-	-	peripheral_nervous_system	2
NB12	NB12_AUTONOMIC_GANGLIA	Neuroblastoma	-	Metastasis	-	peripheral_nervous_system	2
NB13	NB13_AUTONOMIC_GANGLIA	Neuroblastoma	-	-	-	peripheral_nervous_system	2
NB14	NB14_AUTONOMIC_GANGLIA	Neuroblastoma	-	-	-	peripheral_nervous_system	2
NB4	NB4_HAEMATOPOIETIC_AND_LYMPHOID_TISSUE	Leukemia	Acute Myelogenous Leukemia (AML); M3 (Promyelocytic)	Primary	Female	haematopoietic_and_lymphoid_tissue	2
NB69	NB69_AUTONOMIC_GANGLIA	Neuroblastoma	-	Primary	Male	peripheral_nervous_system	2
NB7	NB7_AUTONOMIC_GANGLIA	Neuroblastoma	-	-	-	peripheral_nervous_system	2
NBTU110	NBTU110_AUTONOMIC_GANGLIA	Neuroblastoma	-	-	-	peripheral_nervous_system	2
NCC010	NCC010_KIDNEY	Kidney Cancer	Renal Cell Carcinoma	-	-	genitourinary_system	2
NCIH1105	NCIH1105_LUNG	Lung Cancer	Small Cell Lung Cancer (SCLC)	Metastasis	Male	lung	2
NCIH1339	NCIH1339_LUNG	Lung Cancer	Small Cell Lung Cancer (SCLC)	Metastasis	Female	lung	2
NCIH1373	NCIH1373_LUNG	Lung Cancer	Non-Small Cell Lung Cancer (NSCLC); Adenocarcinoma	Primary	Male	lung	2
NCIH1417	NCIH1417_LUNG	Lung Cancer	Small Cell Lung Cancer (SCLC)	Primary	Female	lung	2
NCIH1437	NCIH1437_LUNG	Lung Cancer	Non-Small Cell Lung Cancer (NSCLC); Adenocarcinoma	Metastasis	Male	lung	2
NCIH146	NCIH146_LUNG	Lung Cancer	Small Cell Lung Cancer (SCLC)	Metastasis	Male	lung	2
NCIH1688	NCIH1688_LUNG	Lung Cancer	Small Cell Lung Cancer (SCLC)	Metastasis	Male	lung	2
NCIH1734	NCIH1734_LUNG	Lung Cancer	Non-Small Cell Lung Cancer (NSCLC); Adenocarcinoma	Primary	Female	lung	2
NCIH1781	NCIH1781_LUNG	Lung Cancer	Non-Small Cell Lung Cancer (NSCLC); Adenocarcinoma	Metastasis	Female	lung	2
NCIH1876	NCIH1876_LUNG	Lung Cancer	Small Cell Lung Cancer (SCLC)	Metastasis	Male	lung	2
NCIH1963	NCIH1963_LUNG	Lung Cancer	Small Cell Lung Cancer (SCLC)	Primary	Male	lung	2
NCIH1993	NCIH1993_LUNG	Lung Cancer	Non-Small Cell Lung Cancer (NSCLC); Adenocarcinoma	Metastasis	Female	lung	2
NCIH2066	NCIH2066_LUNG	Lung Cancer	Small Cell Lung Cancer (SCLC)	Primary	Female	lung	2
NCIH2081	NCIH2081_LUNG	Lung Cancer	Small Cell Lung Cancer (SCLC)	Metastasis	Female	lung	2
NCIH2126	NCIH2126_LUNG	Lung Cancer	Non-Small Cell Lung Cancer (NSCLC); Adenocarcinoma	Metastasis	Male	lung	2
NCIH2135	NCIH2135_LUNG	Lung Cancer	Non-Small Cell Lung Cancer (NSCLC); unspecified	Primary	-	lung	2
NCIH2171	NCIH2171_LUNG	Lung Cancer	Small Cell Lung Cancer (SCLC)	Metastasis	Male	lung	2
NCIH2196	NCIH2196_LUNG	Lung Cancer	Small Cell Lung Cancer (SCLC)	Metastasis	Male	lung	2
NCIH2227	NCIH2227_LUNG	Lung Cancer	Small Cell Lung Cancer (SCLC)	Primary	Male	lung	2
NCIH2291	NCIH2291_LUNG	Lung Cancer	Non-Small Cell Lung Cancer (NSCLC); Adenocarcinoma	Metastasis	Male	lung	2
NCIH250	NCIH250_LUNG	Lung Cancer	Small Cell Lung Cancer (SCLC)	Metastasis	-	lung	2
NCIH3122	NCIH3122_LUNG	Lung Cancer	Non-Small Cell Lung Cancer (NSCLC); Adenocarcinoma	-	-	lung	2
NCIH322	NCIH322_LUNG	Lung Cancer	Non-Small Cell Lung Cancer (NSCLC); Adenocarcinoma	Primary	Male	lung	2
NCIH322M	NCIH322M_LUNG	Lung Cancer	Non-Small Cell Lung Cancer (NSCLC); Adenocarcinoma	-	-	lung	2
NCIH3255	NCIH3255_LUNG	Lung Cancer	Non-Small Cell Lung Cancer (NSCLC); Adenocarcinoma	Primary	Female	lung	2
NCIH345	NCIH345_LUNG	Lung Cancer	Small Cell Lung Cancer (SCLC)	Metastasis	Male	lung	2
NCIH510	NCIH510_LUNG	Lung Cancer	Small Cell Lung Cancer (SCLC)	Metastasis	Male	lung	2
NCIH64	NCIH64_LUNG	Lung Cancer	Small Cell Lung Cancer (SCLC)	Metastasis	Female	lung	2
NCIH647	NCIH647_LUNG	Lung Cancer	Non-Small Cell Lung Cancer (NSCLC); Adenosquamous Carcinoma	Metastasis	Male	lung	2
NCIH720	NCIH720_LUNG	Lung Cancer	Carcinoid	-	-	lung	2
NCIH82	NCIH82_LUNG	Lung Cancer	Small Cell Lung Cancer (SCLC)	Metastasis	Male	lung	2
NCIH835	NCIH835_LUNG	Lung Cancer	Carcinoid	-	-	lung	2
NCIH847	NCIH847_LUNG	Lung Cancer	Small Cell Lung Cancer (SCLC)	Metastasis	Male	lung	2
NEC8	NEC8_TESTIS	Embryonal Cancer	Testicular Carcinoma	-	-	genitourinary_system	2
NH12	NH12_AUTONOMIC_GANGLIA	Neuroblastoma	-	Primary	Male	peripheral_nervous_system	2
NKM1	NKM1_HAEMATOPOIETIC_AND_LYMPHOID_TISSUE	Leukemia	Acute Myelogenous Leukemia (AML)	-	Male	haematopoietic_and_lymphoid_tissue	2
NMCG1	NMCG1_CENTRAL_NERVOUS_SYSTEM	Brain Cancer	Glioblastoma	Primary	Female	central_nervous_system	2
NOS1	NOS1_BONE	Bone Cancer	Osteosarcoma	Primary	Male	soft_tissue	2
NTERA2CLD1	NTERA2CLD1_TESTIS	Embryonal Cancer	Carcinoma	Metastasis	Male	genitourinary_system	2
NUDUL1	NUDUL1_HAEMATOPOIETIC_AND_LYMPHOID_TISSUE	Lymphoma	Diffuse Large B-cell Lymphoma (DLBCL)	-	Male	haematopoietic_and_lymphoid_tissue	2
NY	NY_BONE	Bone Cancer	Osteosarcoma	-	-	soft_tissue	2
OACM51	OACM51_OESOPHAGUS	Esophageal Cancer	Adenocarcinoma	Metastasis	Female	gastrointestinal_tract	2
OACP4C	OACP4C_OESOPHAGUS	Esophageal Cancer	Adenocarcinoma	-	-	gastrointestinal_tract	2
OCILY19	OCILY19_HAEMATOPOIETIC_AND_LYMPHOID_TISSUE	Lymphoma	Diffuse Large B-cell Lymphoma (DLBCL)	Primary	Female	haematopoietic_and_lymphoid_tissue	2
OCUBM	OCUBM_BREAST	Breast Cancer	Carcinoma	Metastasis	-	breast	2
ONCODG1	ONCODG1_OVARY	Ovarian Cancer	Adenocarcinoma; high grade serous	Metastasis	Female	gynecologic_cancer	2
OSC20	OSC20_UPPER_AERODIGESTIVE_TRACT	Head and Neck Cancer	Squamous Cell Carcinoma	Metastasis	Female	head_neck	2
OUMS23	OUMS23_LARGE_INTESTINE	Colon/Colorectal Cancer	Adenocarcinoma	Metastasis	Male	gastrointestinal_tract	2
OVCA420	OVCA420_OVARY	Ovarian Cancer	Adenocarcinoma; serous	-	-	gynecologic_cancer	2
OVCAR3	NIHOVCAR3_OVARY	Ovarian Cancer	Adenocarcinoma; high grade serous	Metastasis	Female	gynecologic_cancer	2
OVKATE	OVKATE_OVARY	Ovarian Cancer	Adenocarcinoma; high grade serous	Primary	Female	gynecologic_cancer	2
OVMIU	OVMIU_OVARY	Ovarian Cancer	Adenocarcinoma; high grade serous	-	-	gynecologic_cancer	2
P30OHK	P30OHK_HAEMATOPOIETIC_AND_LYMPHOID_TISSUE	Leukemia	Acute Lymphoblastic Leukemia (ALL); B-cell	Primary	Female	haematopoietic_and_lymphoid_tissue	2
P32ISH	P32ISH_HAEMATOPOIETIC_AND_LYMPHOID_TISSUE	Lymphoma	B-cell; Non-Hodgkins; Burkitts	-	-	haematopoietic_and_lymphoid_tissue	2
PA1	PA1_OVARY	Ovarian Cancer	-	Metastasis	Female	gynecologic_cancer	2
PANC1	PANC1_PANCREAS	Pancreatic Cancer	Ductal Adenocarcinoma; exocrine	Primary	Male	gastrointestinal_tract	2
PATU8988S	PATU8988S_PANCREAS	Pancreatic Cancer	Ductal Adenocarcinoma; exocrine	Metastasis	Female	gastrointestinal_tract	2
PC3JPC3	PC3JPC3_LUNG	Lung Cancer	Non-Small Cell Lung Cancer (NSCLC); Adenocarcinoma	-	-	lung	2
PCI30	PCI30_UPPER_AERODIGESTIVE_TRACT	Head and Neck Cancer	Squamous Cell Carcinoma	-	-	head_neck	2
PCI4B	PCI4B_UPPER_AERODIGESTIVE_TRACT	Head and Neck Cancer	Squamous Cell Carcinoma; laryngeal	Metastasis	-	head_neck	2
PECAPJ41CLONED2	PECAPJ41CLONED2_UPPER_AERODIGESTIVE_TRACT	Head and Neck Cancer	Squamous Cell Carcinoma; oral	Primary	Female	head_neck	2
PECAPJ49	PECAPJ49_UPPER_AERODIGESTIVE_TRACT	Head and Neck Cancer	Squamous Cell Carcinoma; oral	Primary	Male	head_neck	2
PEO1	PEO1_OVARY	Ovarian Cancer	Cystadenocarcinoma	Metastasis	Female	gynecologic_cancer	2
PFSK1	PFSK1_CENTRAL_NERVOUS_SYSTEM	Brain Cancer	Primitive Neuroectodermal Tumor (PNET)	Primary	Male	head_neck	2
PK1	PK1_PANCREAS	Pancreatic Cancer	Ductal Adenocarcinoma; exocrine	Metastasis	Male	gastrointestinal_tract	2
PK45H	PK45H_PANCREAS	Pancreatic Cancer	Ductal Adenocarcinoma; exocrine	Primary	-	gastrointestinal_tract	2
PK59	PK59_PANCREAS	Pancreatic Cancer	Ductal Adenocarcinoma; exocrine	Metastasis	Female	gastrointestinal_tract	2
PL18	PL18_PANCREAS	Pancreatic Cancer	Ductal Adenocarcinoma	-	-	gastrointestinal_tract	2
PL21	PL21_HAEMATOPOIETIC_AND_LYMPHOID_TISSUE	Leukemia	Acute Myelogenous Leukemia (AML); M3 (Promyelocytic)	-	Male	haematopoietic_and_lymphoid_tissue	2
PL4	PL4_PANCREAS	Pancreatic Cancer	Ductal Adenocarcinoma	-	-	gastrointestinal_tract	2
PLCPRF5	PLCPRF5_LIVER	Liver Cancer	Hepatocellular Carcinoma	Primary	Male	gastrointestinal_tract	2
PWR1E	PWR1E_PROSTATE	Prostate Cancer	Adenocarcinoma	Primary	Male	genitourinary_system	2
RAMOS2G64C10	RAMOS2G64C10_HAEMATOPOIETIC_AND_LYMPHOID_TISSUE	Lymphoma	B-cell; Non-Hodgkins; Burkitts	-	-	haematopoietic_and_lymphoid_tissue	2
RCCJW	RCCJW_KIDNEY	Kidney Cancer	Renal Carcinoma; clear cell	-	-	genitourinary_system	2
RCHACV	RCHACV_HAEMATOPOIETIC_AND_LYMPHOID_TISSUE	Leukemia	Acute Lymphoblastic Leukemia (ALL); B-cell	-	Female	haematopoietic_and_lymphoid_tissue	2
RCK8	RCK8_HAEMATOPOIETIC_AND_LYMPHOID_TISSUE	Lymphoma	B-cell	Primary	Male	haematopoietic_and_lymphoid_tissue	2
RERFGC1B	RERFGC1B_STOMACH	Gastric Cancer	Adenocarcinoma	Metastasis	Male	gastrointestinal_tract	2
RERFLCAD1	RERFLCAD1_LUNG	Lung Cancer	Non-Small Cell Lung Cancer (NSCLC); Adenocarcinoma	Primary	Male	lung	2
RERFLCAD2	RERFLCAD2_LUNG	Lung Cancer	Non-Small Cell Lung Cancer (NSCLC); Adenocarcinoma	Primary	Male	lung	2
RERFLCAI	RERFLCAI_LUNG	Lung Cancer	Non-Small Cell Lung Cancer (NSCLC); Squamous Cell Carcinoma	Metastasis	-	lung	2
RERFLCSQ1	RERFLCSQ1_LUNG	Lung Cancer	Non-Small Cell Lung Cancer (NSCLC); Squamous Cell Carcinoma	Primary	Female	lung	2
RF48	RF48_HAEMATOPOIETIC_AND_LYMPHOID_TISSUE	Lymphoma	B-cell; Non-Hodgkins	-	-	haematopoietic_and_lymphoid_tissue	2
RH1	RH1_BONE	Bone Cancer	Ewings Sarcoma	Metastasis	-	soft_tissue	2
RH18	RH18_SOFT_TISSUE	Sarcoma	Rhabdomyosarcoma	-	Female	soft_tissue	2
RH30	RH30_SOFT_TISSUE	Sarcoma	Rhabdomyosarcoma; alveolar	Metastasis	Male	soft_tissue	2
RL	RL_HAEMATOPOIETIC_AND_LYMPHOID_TISSUE	Lymphoma	B-cell; Non-Hodgkins	-	Male	haematopoietic_and_lymphoid_tissue	2
RO82W1	RO82W1_THYROID	Thyroid Cancer	Carcinoma; follicular	Metastasis	Female	head_neck	2
RPMI8866	RPMI8866_HAEMATOPOIETIC_AND_LYMPHOID_TISSUE	Leukemia	Chronic Myelogenous Leukemia (CML)	-	-	haematopoietic_and_lymphoid_tissue	2
RXF393	RXF393_KIDNEY	Kidney Cancer	Renal Cell Carcinoma	-	-	genitourinary_system	2
SAS	SAS_UPPER_AERODIGESTIVE_TRACT	Head and Neck Cancer	Squamous Cell Carcinoma; tongue	Primary	Female	head_neck	2
SAT	SAT_UPPER_AERODIGESTIVE_TRACT	Head and Neck Cancer	Squamous Cell Carcinoma	Primary	-	head_neck	2
SBC3	SBC3_LUNG	Lung Cancer	Small Cell Lung Cancer (SCLC)	Metastasis	-	lung	2
SCABER	SCABER_URINARY_TRACT	Bladder Cancer	Squamous Cell Carcinoma	Primary	Male	genitourinary_system	2
SCC15	SCC15_UPPER_AERODIGESTIVE_TRACT	Head and Neck Cancer	Squamous Cell Carcinoma	-	Male	head_neck	2
SCC3	SCC3_HAEMATOPOIETIC_AND_LYMPHOID_TISSUE	Lymphoma	B-cell; Non-Hodgkins	Primary	Female	haematopoietic_and_lymphoid_tissue	2
SCC90	UPCISCC090_UPPER_AERODIGESTIVE_TRACT	Head and Neck Cancer	Squamous Cell Carcinoma, oral	Primary	Male	head_neck	2
SH10TC	SH10TC_STOMACH	Gastric Cancer	Adenocarcinoma; mucinous	Primary	-	gastrointestinal_tract	2
SIGM5	SIGM5_HAEMATOPOIETIC_AND_LYMPHOID_TISSUE	Leukemia	Acute Myelogenous Leukemia (AML); M5 (Eosinophilic/Monocytic)	-	Male	haematopoietic_and_lymphoid_tissue	2
SIHA	SIHA_CERVIX	Cervical Cancer	Carcinoma	-	Female	gynecologic_cancer	2
SISO	SISO_CERVIX	Cervical Cancer	Cervical Adenocarcinoma	Primary	Female	gynecologic_cancer	2
SJRH30	SJRH30_SOFT_TISSUE	Sarcoma	Rhabdomyosarcoma	Metastasis	Male	soft_tissue	2
SKGIIIA	SKGIIIA_CERVIX	Cervical Cancer	Carcinoma	Primary	Female	gynecologic_cancer	2
SKGT2	SKGT2_STOMACH	Gastric Cancer	Adenocarcinoma	Primary	Male	gastrointestinal_tract	2
SKGT4	SKGT4_OESOPHAGUS	Esophageal Cancer	Adenocarcinoma	Primary	Male	gastrointestinal_tract	2
SKMEL28	SKMEL28_SKIN	Skin Cancer	Melanoma	-	Male	skin	2
SKMEL31	SKMEL31_SKIN	Skin Cancer	Melanoma	Primary	Female	skin	2
SKMG1	SKMG1_CENTRAL_NERVOUS_SYSTEM	Brain Cancer	Astrocytoma	-	-	central_nervous_system	2
SKN	SKN_ENDOMETRIUM	Endometrial/Uterine Cancer	Endometrial Squamous Cell Carcinoma	Primary	Female	gynecologic_cancer	2
SKN3	SKN3_UPPER_AERODIGESTIVE_TRACT	Head and Neck Cancer	Squamous Cell Carcinoma	-	-	head_neck	2
SKNBE2	SKNBE2_AUTONOMIC_GANGLIA	Neuroblastoma	-	Metastasis	Male	peripheral_nervous_system	2
SKPNDW	SKPNDW_BONE	Bone Cancer	Ewings Sarcoma	-	Male	soft_tissue	2
SLVL	SLVL_HAEMATOPOIETIC_AND_LYMPHOID_TISSUE	Lymphoma	B-cell	Primary	Female	haematopoietic_and_lymphoid_tissue	2
SN12C	SN12C_KIDNEY	Kidney Cancer	Renal Cell Carcinoma	-	-	genitourinary_system	2
SNU1040	SNU1040_LARGE_INTESTINE	Colon/Colorectal Cancer	Adenocarcinoma	-	Male	gastrointestinal_tract	2
SNU1041	SNU1041_UPPER_AERODIGESTIVE_TRACT	Head and Neck Cancer	Squamous Cell Carcinoma; hypopharyngeal	-	Male	head_neck	2
SNU1066	SNU1066_UPPER_AERODIGESTIVE_TRACT	Head and Neck Cancer	Squamous Cell Carcinoma	-	Male	head_neck	2
SNU1076	SNU1076_UPPER_AERODIGESTIVE_TRACT	Head and Neck Cancer	Squamous Cell Carcinoma; laryngeal	-	Male	head_neck	2
SNU1077	SNU1077_ENDOMETRIUM	Endometrial/Uterine Cancer	Mullerian Carcinoma	Primary	Female	gynecologic_cancer	2
SNU1079	SNU1079_BILIARY_TRACT	Bile Duct Cancer	Cholangiocarcinoma; intrahepatic	-	Male	gastrointestinal_tract	2
SNU1105	SNU1105_CENTRAL_NERVOUS_SYSTEM	Brain Cancer	Glioblastoma	Primary	Male	central_nervous_system	2
SNU1196	SNU1196_BILIARY_TRACT	Bile Duct Cancer	Cholangiocarcinoma; extrahepatic	-	-	gastrointestinal_tract	2
SNU1214	SNU1214_UPPER_AERODIGESTIVE_TRACT	Head and Neck Cancer	Squamous Cell Carcinoma; laryngeal	-	Male	head_neck	2
SNU213	SNU213_PANCREAS	Pancreatic Cancer	Ductal Adenocarcinoma; exocrine	-	Male	gastrointestinal_tract	2
SNU245	SNU245_BILIARY_TRACT	Bile Duct Cancer	Cholangiocarcinoma; extrahepatic	-	-	gastrointestinal_tract	2
SNU308	SNU308_BILIARY_TRACT	Gallbladder Cancer	Adenocarcinoma	-	-	gastrointestinal_tract	2
SNU410	SNU410_PANCREAS	Pancreatic Cancer	Ductal Adenocarcinoma; exocrine	Metastasis	Male	gastrointestinal_tract	2
SNU46	SNU46_UPPER_AERODIGESTIVE_TRACT	Head and Neck Cancer	Squamous Cell Carcinoma; laryngeal	-	Male	head_neck	2
SNU466	SNU466_CENTRAL_NERVOUS_SYSTEM	Brain Cancer	Glioblastoma	-	Male	central_nervous_system	2
SNU475	SNU475_LIVER	Liver Cancer	Hepatocellular Carcinoma	Primary	Male	gastrointestinal_tract	2
SNU601	SNU601_STOMACH	Gastric Cancer	Adenocarcinoma; signet ring cell	Metastasis	Male	gastrointestinal_tract	2
SNU668	SNU668_STOMACH	Gastric Cancer	Adenocarcinoma	Metastasis	Male	gastrointestinal_tract	2
SNU685	SNU685_ENDOMETRIUM	Endometrial/Uterine Cancer	Malignant Mixed Mullerian Tumor (MMMT)	Primary	Female	gynecologic_cancer	2
SNU719	SNU719_STOMACH	Gastric Cancer	Adenocarcinoma; tubular	Primary	Male	gastrointestinal_tract	2
SNU761	SNU761_LIVER	Liver Cancer	Hepatocellular Carcinoma	-	Male	gastrointestinal_tract	2
SNU840	SNU840_OVARY	Ovarian Cancer	Carcinoma; brenner	Primary	Female	gynecologic_cancer	2
SNU869	SNU869_BILIARY_TRACT	Bile Duct Cancer	Cholangiocarcinoma; extrahepatic	-	-	gastrointestinal_tract	2
SNU886	SNU886_LIVER	Liver Cancer	Hepatocellular Carcinoma	-	Male	gastrointestinal_tract	2
SNUC2A	SNUC2A_LARGE_INTESTINE	Colon/Colorectal Cancer	Adenocarcinoma	Primary	Female	gastrointestinal_tract	2
SNUC2B	SNUC2B_LARGE_INTESTINE	Colon/Colorectal Cancer	Adenocarcinoma	-	Female	gastrointestinal_tract	2
SNUC4	SNUC4_LARGE_INTESTINE	Colon/Colorectal Cancer	Adenocarcinoma	-	Male	gastrointestinal_tract	2
SQ1	SQ1_LUNG	Lung Cancer	Non-Small Cell Lung Cancer (NSCLC); Squamous Cell Carcinoma	Primary	Male	lung	2
SUDHL1	SUDHL1_HAEMATOPOIETIC_AND_LYMPHOID_TISSUE	Lymphoma	T-cell; Non-Hodgkins; Anaplastic Large Cell (ALCL)	-	Male	haematopoietic_and_lymphoid_tissue	2
SUDHL4	SUDHL4_HAEMATOPOIETIC_AND_LYMPHOID_TISSUE	Lymphoma	Diffuse Large B-cell Lymphoma (DLBCL)	Metastasis	Male	haematopoietic_and_lymphoid_tissue	2
SUDHL5	SUDHL5_HAEMATOPOIETIC_AND_LYMPHOID_TISSUE	Lymphoma	Diffuse Large B-cell Lymphoma (DLBCL)	Primary	Female	haematopoietic_and_lymphoid_tissue	2
SW13	SW13_ADRENAL_CORTEX	Adrenal Cancer	Carcinoma	Primary	Female	genitourinary_system	2
SW1353	SW1353_BONE	Bone Cancer	Chondrosarcoma	Primary	Female	soft_tissue	2
SW579	SW579_THYROID	Thyroid Cancer	Squamous Cell Carcinoma	Primary	Male	head_neck	2
SW626	SW626_LARGE_INTESTINE	Colon/Colorectal Cancer	-	Metastasis	Female	gastrointestinal_tract	2
SW684	SW684_SOFT_TISSUE	Sarcoma	Fibrosarcoma	-	-	soft_tissue	2
SW756	SW756_CERVIX	Cervical Cancer	Squamous Cell Carcinoma	Primary	Female	gynecologic_cancer	2
SW872	SW872_SOFT_TISSUE	Liposarcoma	-	-	-	soft_tissue	2
SW982	SW982_SOFT_TISSUE	Sarcoma	Synovial	-	Female	soft_tissue	2
T3M10	T3M10_LUNG	Lung Cancer	Non-Small Cell Lung Cancer (NSCLC); Large Cell Carcinoma	Metastasis	Male	lung	2
TALL1	TALL1_HAEMATOPOIETIC_AND_LYMPHOID_TISSUE	Leukemia	Acute Lymphoblastic Leukemia (ALL); T-cell	Primary	Male	haematopoietic_and_lymphoid_tissue	2
TCCPAN2	TCCPAN2_PANCREAS	Pancreatic Cancer	Ductal Adenocarcinoma; exocrine	Metastasis	Female	gastrointestinal_tract	2
TCYIK	TCYIK_CERVIX	Cervical Cancer	Small Cell Carcinoma	-	-	gynecologic_cancer	2
TE12	TE12_OESOPHAGUS	Esophageal Cancer	Squamous Cell Carcinoma	-	-	gastrointestinal_tract	2
TE14	TE14_OESOPHAGUS	Esophageal Cancer	Squamous Cell Carcinoma	-	Male	gastrointestinal_tract	2
TE441T	TE441T_SOFT_TISSUE	Sarcoma	Rhabdomyosarcoma	-	Female	soft_tissue	2
TGBC11TKB	TGBC11TKB_STOMACH	Gastric Cancer	Adenocarcinoma	Metastasis	Female	gastrointestinal_tract	2
TGBC1TKB	TGBC1TKB_BILIARY_TRACT	Gallbladder Cancer	Adenocarcinoma	Metastasis	Female	gastrointestinal_tract	2
TGBC24TKB	TGBC24TKB_BILIARY_TRACT	Gallbladder Cancer	Adenocarcinoma	Metastasis	-	gastrointestinal_tract	2
TGW	TGW_AUTONOMIC_GANGLIA	Neuroblastoma	-	Primary	Male	peripheral_nervous_system	2
THP1	THP1_HAEMATOPOIETIC_AND_LYMPHOID_TISSUE	Leukemia	Acute Myelogenous Leukemia (AML); M5 (Eosinophilic/Monocytic)	Primary	Male	haematopoietic_and_lymphoid_tissue	2
TK	TK_HAEMATOPOIETIC_AND_LYMPHOID_TISSUE	Lymphoma	B-cell; Non-Hodgkins	-	-	haematopoietic_and_lymphoid_tissue	2
TK10	TK10_KIDNEY	Kidney Cancer	-	-	Male	genitourinary_system	2
TM31	TM31_CENTRAL_NERVOUS_SYSTEM	Brain Cancer	Glioma	-	Female	central_nervous_system	2
TUHR4TKB	TUHR4TKB_KIDNEY	Kidney Cancer	Renal Cell Carcinoma	Primary	Male	genitourinary_system	2
TUR	TUR_HAEMATOPOIETIC_AND_LYMPHOID_TISSUE	Leukemia	Acute Myelogenous Leukemia (AML); M5 (Monocytic)	-	-	haematopoietic_and_lymphoid_tissue	2
U698M	U698M_HAEMATOPOIETIC_AND_LYMPHOID_TISSUE	Lymphoma	Lymphoblastic Lymphoma	Metastasis	Male	haematopoietic_and_lymphoid_tissue	2
UACC893	UACC893_BREAST	Breast Cancer	Breast Ductal Carcinoma	Primary	Female	breast	2
UBLC1	UBLC1_URINARY_TRACT	Bladder Cancer	Transitional Cell Carcinoma	Primary	Female	genitourinary_system	2
UMC11	UMC11_LUNG	Lung Cancer	Carcinoid	Primary	Male	lung	2
UMUC1	UMUC1_URINARY_TRACT	Bladder Cancer	Transitional Cell Carcinoma	Metastasis	Male	genitourinary_system	2
VAESBJ	VAESBJ_SOFT_TISSUE	Sarcoma	Epithelioid	Metastasis	Male	soft_tissue	2
VAL	VAL_HAEMATOPOIETIC_AND_LYMPHOID_TISSUE	Lymphoma	Diffuse Large B-cell Lymphoma (DLBCL)	Metastasis	Female	haematopoietic_and_lymphoid_tissue	2
WIL2NS	WIL2NS_HAEMATOPOIETIC_AND_LYMPHOID_TISSUE	Non-Cancerous	Hereditary Spherocytosis	-	-	haematopoietic_and_lymphoid_tissue	2
WM1552C	WM1552C_SKIN	Skin Cancer	Melanoma	-	-	skin	2
WM1799	WM1799_SKIN	Skin Cancer	Melanoma	-	Male	skin	2
WM2664	WM2664_SKIN	Skin Cancer	Melanoma	Metastasis	Female	skin	2
WM278	WM278_SKIN	Skin Cancer	Melanoma	-	-	skin	2
WM35	WM35_SKIN	Skin Cancer	Melanoma	-	-	skin	2
WM88	WM88_SKIN	Skin Cancer	Melanoma	Metastasis	Male	skin	2
WM983B	WM983B_SKIN	Skin Cancer	Melanoma	Metastasis	Male	skin	2
WSUNHL	WSUNHL_HAEMATOPOIETIC_AND_LYMPHOID_TISSUE	Lymphoma	B-cell	Primary	Female	haematopoietic_and_lymphoid_tissue	2
YD10B	YD10B_UPPER_AERODIGESTIVE_TRACT	Head and Neck Cancer	Squamous Cell Carcinoma; tongue	-	Male	head_neck	2
YD15	YD15_SALIVARY_GLAND	Head and Neck Cancer	Squamous Cell Carcinoma; tongue	-	Male	head_neck	2
YD38	YD38_UPPER_AERODIGESTIVE_TRACT	Head and Neck Cancer	Squamous Cell Carcinoma	-	Male	head_neck	2
YD8	YD8_UPPER_AERODIGESTIVE_TRACT	Head and Neck Cancer	Squamous Cell Carcinoma; tongue	-	Female	head_neck	2
YT	YT_HAEMATOPOIETIC_AND_LYMPHOID_TISSUE	Leukemia	Natural Killer Cell Lymphoblastic Leukemia/Lymphoma	-	-	haematopoietic_and_lymphoid_tissue	2
ZR751	ZR751_BREAST	Breast Cancer	Breast Ductal Carcinoma	Metastasis	Female	breast	2
201T	201T_LUNG	Lung Cancer	Non-Small Cell Lung Cancer (NSCLC); Adenocarcinoma	-	-	lung	1
451LU	451LU_SKIN	Skin Cancer	Melanoma	Metastasis	Male	skin	1
A388	A388_SKIN	Skin Cancer	Squamous Cell Carcinoma	Metastasis	Male	skin	1
A431	A431_SKIN	Skin Cancer	Squamous Cell Carcinoma	Primary	Female	skin	1
AML193	AML193_HAEMATOPOIETIC_AND_LYMPHOID_TISSUE	Leukemia	Acute Myelogenous Leukemia (AML); M5 (Eosinophilic/Monocytic)	Primary	Female	haematopoietic_and_lymphoid_tissue	1
BB30HNC	BB30HNC_UPPER_AERODIGESTIVE_TRACT	Head and Neck Cancer	Squamous Cell Carcinoma	-	-	head_neck	1
BB65RCC	BB65RCC_KIDNEY	Kidney Cancer	Renal Cell Carcinoma	-	-	genitourinary_system	1
BC3	BC3_PLEURA	Lymphoma	B-cell; Non-Hodgkins; Primary Effusion	-	-	haematopoietic_and_lymphoid_tissue	1
BCP1	BCP1_HAEMATOPOIETIC_AND_LYMPHOID_TISSUE	Lymphoma	B-cell; Non-Hodgkins	-	Male	haematopoietic_and_lymphoid_tissue	1
BDCM	BDCM_HAEMATOPOIETIC_AND_LYMPHOID_TISSUE	Leukemia	Acute Myelogenous Leukemia (AML); M5 (Eosinophilic/Monocytic)	-	Male	haematopoietic_and_lymphoid_tissue	1
BICR18	BICR18_UPPER_AERODIGESTIVE_TRACT	Head and Neck Cancer	Squamous Cell Carcinoma	Metastasis	Male	head_neck	1
BL70	BL70_HAEMATOPOIETIC_AND_LYMPHOID_TISSUE	Lymphoma	B-cell; Non-Hodgkins; Burkitts	-	Male	haematopoietic_and_lymphoid_tissue	1
CAKI2	CAKI2_KIDNEY	Kidney Cancer	Renal Carcinoma; clear cell	Primary	Male	genitourinary_system	1
CALU1	CALU1_LUNG	Lung Cancer	Non-Small Cell Lung Cancer (NSCLC); Squamous Cell Carcinoma	Metastasis	Male	lung	1
CHSA0011	CHSA0011_BONE	Bone Cancer	Chondrosarcoma	-	-	soft_tissue	1
CHSA0108	CHSA0108_BONE	Bone Cancer	Chondrosarcoma	-	-	soft_tissue	1
CI1	CI1_HAEMATOPOIETIC_AND_LYMPHOID_TISSUE	Lymphoma	B-cell; Non-Hodgkins	-	Female	haematopoietic_and_lymphoid_tissue	1
COLO201	COLO201_LARGE_INTESTINE	Colon/Colorectal Cancer	Adenocarcinoma	Metastasis	Male	gastrointestinal_tract	1
CORL303	CORL303_LUNG	Lung Cancer	Small Cell Lung Cancer (SCLC)	-	-	lung	1
CORL321	CORL321_LUNG	Lung Cancer	Carcinoma	Primary	Female	lung	1
CORL47	CORL47_LUNG	Lung Cancer	Small Cell Lung Cancer (SCLC)	Metastasis	Male	lung	1
CORL51	CORL51_LUNG	Lung Cancer	Small Cell Lung Cancer (SCLC)	Metastasis	Male	lung	1
COV644	COV644_OVARY	Ovarian Cancer	Adenocarcinoma; mucinous	Primary	Female	gynecologic_cancer	1
CP50MELB	CP50MELB_SKIN	Skin Cancer	Melanoma	-	-	skin	1
CP67MEL	CP67MEL_SKIN	Skin Cancer	Melanoma	-	-	skin	1
CROAP2	CROAP2_HAEMATOPOIETIC_AND_LYMPHOID_TISSUE	Lymphoma	B-cell; Non-Hodgkins; Primary Effusion	-	-	haematopoietic_and_lymphoid_tissue	1
CTB1	CTB1_HAEMATOPOIETIC_AND_LYMPHOID_TISSUE	Lymphoma	Diffuse Large B-cell Lymphoma (DLBCL)	Metastasis	-	haematopoietic_and_lymphoid_tissue	1
D247MG	D247MG_CENTRAL_NERVOUS_SYSTEM	Brain Cancer	Glioblastoma	-	-	central_nervous_system	1
D336MG	D336MG_CENTRAL_NERVOUS_SYSTEM	Brain Cancer	Glioblastoma	-	-	central_nervous_system	1
D423MG	D423MG_CENTRAL_NERVOUS_SYSTEM	Brain Cancer	Glioblastoma	-	-	central_nervous_system	1
D502MG	D502MG_CENTRAL_NERVOUS_SYSTEM	Brain Cancer	Glioblastoma	-	-	central_nervous_system	1
D542MG	D542MG_CENTRAL_NERVOUS_SYSTEM	Brain Cancer	Glioblastoma	-	-	central_nervous_system	1
D566MG	D566MG_CENTRAL_NERVOUS_SYSTEM	Brain Cancer	Glioblastoma	-	-	central_nervous_system	1
DJM1	DJM1_SKIN	Skin Cancer	Squamous Cell Carcinoma	-	-	skin	1
DLD1	DLD1_LARGE_INTESTINE	Colon/Colorectal Cancer	Adenocarcinoma	Primary	Male	gastrointestinal_tract	1
DMS454	DMS454_LUNG	Lung Cancer	Small Cell Lung Cancer (SCLC)	Primary	Male	lung	1
DV90	DV90_LUNG	Lung Cancer	Non-Small Cell Lung Cancer (NSCLC); Adenocarcinoma	Metastasis	Male	lung	1
EB1	EB1_HAEMATOPOIETIC_AND_LYMPHOID_TISSUE	Lymphoma	B-cell; Non-Hodgkins; Burkitts	Primary	Female	haematopoietic_and_lymphoid_tissue	1
EFE184	EFE184_ENDOMETRIUM	Endometrial/Uterine Cancer	Endometrial Adenocarcinoma	Metastasis	Female	gynecologic_cancer	1
EMCBAC1	EMCBAC1_LUNG	Lung Cancer	Non-Small Cell Lung Cancer (NSCLC); unspecified	-	-	lung	1
ES3	ES3_BONE	Bone Cancer	Ewings Sarcoma	-	-	soft_tissue	1
EW12	EW12_BONE	Bone Cancer	Ewings Sarcoma	-	-	soft_tissue	1
EWS502	EWS502_BONE	Bone Cancer	Ewings Sarcoma	-	-	soft_tissue	1
F36P	F36P_HAEMATOPOIETIC_AND_LYMPHOID_TISSUE	Leukemia	Acute Myelogenous Leukemia (AML); M6 (Erythroleukemia)	Metastasis	Male	haematopoietic_and_lymphoid_tissue	1
GSS	GSS_STOMACH	Gastric Cancer	Adenocarcinoma	Metastasis	Male	gastrointestinal_tract	1
GSU	GSU_STOMACH	Gastric Cancer	Adenocarcinoma	Metastasis	Male	gastrointestinal_tract	1
H290	H290_PLEURA	Lung Cancer	Mesothelioma	-	-	lung	1
HCC1171	HCC1171_LUNG	Lung Cancer	Non-Small Cell Lung Cancer (NSCLC); Adenocarcinoma	Primary	Male	lung	1
HCC1359	HCC1359_LUNG	Lung Cancer	Non-Small Cell Lung Cancer (NSCLC); Large Cell Carcinoma	Primary	Female	lung	1
HCC1588	HCC1588_LUNG	Lung Cancer	Non-Small Cell Lung Cancer (NSCLC); Squamous Cell Carcinoma	Primary	Female	lung	1
HCC1833	HCC1833_LUNG	Lung Cancer	Non-Small Cell Lung Cancer (NSCLC); Adenocarcinoma	Primary	Female	lung	1
HCC2108	HCC2108_LUNG	Lung Cancer	Non-Small Cell Lung Cancer (NSCLC); Adenocarcinoma	Primary	Male	lung	1
HCC2279	HCC2279_LUNG	Lung Cancer	Non-Small Cell Lung Cancer (NSCLC); Adenocarcinoma	Primary	Female	lung	1
HCC2935	HCC2935_LUNG	Lung Cancer	Non-Small Cell Lung Cancer (NSCLC); Adenocarcinoma	Primary	Male	lung	1
HCE4	HCE4_OESOPHAGUS	Esophageal Cancer	Squamous Cell Carcinoma	-	-	gastrointestinal_tract	1
HCT8	HCT8_LARGE_INTESTINE	Colon/Colorectal Cancer	Adenocarcinoma	-	Male	gastrointestinal_tract	1
HEC50B	HEC50B_ENDOMETRIUM	Endometrial/Uterine Cancer	Endometrial Adenocarcinoma	Metastasis	Female	gynecologic_cancer	1
HEL9217	HEL9217_HAEMATOPOIETIC_AND_LYMPHOID_TISSUE	Leukemia	Acute Myelogenous Leukemia (AML); M6 (Erythroleukemia)	-	Male	haematopoietic_and_lymphoid_tissue	1
HEPG2	HEPG2_LIVER	Liver Cancer	Hepatocellular Carcinoma	Primary	Male	gastrointestinal_tract	1
HMCB	HMCB_SKIN	Skin Cancer	Melanoma	Primary	Female	skin	1
HN	HN_UPPER_AERODIGESTIVE_TRACT	Head and Neck Cancer	Squamous Cell Carcinoma; oral	Metastasis	Male	head_neck	1
HPBALL	HPBALL_HAEMATOPOIETIC_AND_LYMPHOID_TISSUE	Leukemia	Acute Lymphoblastic Leukemia (ALL); T-cell	Primary	Male	haematopoietic_and_lymphoid_tissue	1
HS611T	HS611T_HAEMATOPOIETIC_AND_LYMPHOID_TISSUE	Lymphoma	B-cell; Hodgkins	-	Female	haematopoietic_and_lymphoid_tissue	1
HS688AT	HS688AT_FIBROBLAST	Fibroblast	Skin	Primary	Male	skin	1
HS822T	HS822T_FIBROBLAST	Fibroblast	Bone	Primary	Female	soft_tissue	1
HS839T	HS839T_FIBROBLAST	Fibroblast	Skin	-	Female	skin	1
HS888T	HS888T_FIBROBLAST	Fibroblast	Bone	-	Male	soft_tissue	1
HS895T	HS895T_FIBROBLAST	Fibroblast	Skin	Metastasis	Female	skin	1
HS934T	HS934T_FIBROBLAST	Fibroblast	Skin	Primary	Female	skin	1
HS936T	HS936T_SKIN	Skin Cancer	Melanoma	-	Male	skin	1
HUG1N	HUG1N_STOMACH	Gastric Cancer	Adenocarcinoma; tubular	Metastasis	Male	gastrointestinal_tract	1
HUNS1	HUNS1_HAEMATOPOIETIC_AND_LYMPHOID_TISSUE	Myeloma	Multiple Myeloma	-	Male	haematopoietic_and_lymphoid_tissue	1
HUT78	HUT78_HAEMATOPOIETIC_AND_LYMPHOID_TISSUE	Lymphoma	T-cell; Non-Hodgkins; Cutaneous	-	Male	haematopoietic_and_lymphoid_tissue	1
IGR39	IGR39_SKIN	Skin Cancer	Melanoma	Primary	Male	skin	1
IMR32	IMR32_AUTONOMIC_GANGLIA	Neuroblastoma	-	Metastasis	Male	peripheral_nervous_system	1
ISTMES2	ISTMES2_PLEURA	Lung Cancer	Mesothelioma	-	Male	lung	1
ISTSL1	ISTSL1_LUNG	Lung Cancer	Small Cell Lung Cancer (SCLC)	Metastasis	-	lung	1
JAR	JAR_PLACENTA	Endometrial/Uterine Cancer	Choriocarcinoma	Primary	Male	gynecologic_cancer	1
JEG3	JEG3_PLACENTA	Endometrial/Uterine Cancer	Choriocarcinoma	Metastasis	Male	gynecologic_cancer	1
JHOS3	JHOS3_OVARY	Ovarian Cancer	Adenocarcinoma; serous	-	-	gynecologic_cancer	1
JHOS4	JHOS4_OVARY	Ovarian Cancer	Adenocarcinoma; high grade serous	Primary	Female	gynecologic_cancer	1
JHU011	JHU011_UPPER_AERODIGESTIVE_TRACT	Head and Neck Cancer	Squamous Cell Carcinoma; laryngeal	-	-	head_neck	1
JHU029	JHU029_UPPER_AERODIGESTIVE_TRACT	Head and Neck Cancer	Squamous Cell Carcinoma; laryngeal	-	-	head_neck	1
JHUEM1	JHUEM1_ENDOMETRIUM	Endometrial/Uterine Cancer	Endometrial Adenocarcinoma	Primary	Female	gynecologic_cancer	1
JHUEM3	JHUEM3_ENDOMETRIUM	Endometrial/Uterine Cancer	Endometrial Adenocarcinoma	-	Female	gynecologic_cancer	1
JHUEM7	JHUEM7_ENDOMETRIUM	Endometrial/Uterine Cancer	Endometrial Adenocarcinoma	Primary	Female	gynecologic_cancer	1
JK1	JK1_HAEMATOPOIETIC_AND_LYMPHOID_TISSUE	Leukemia	Chronic Myelogenous Leukemia (CML); blast crisis	-	Male	haematopoietic_and_lymphoid_tissue	1
JL1	JL1_PLEURA	Lung Cancer	Mesothelioma	Primary	Male	lung	1
K2	K2_SKIN	Skin Cancer	Melanoma	-	-	skin	1
KASUMI2	KASUMI2_HAEMATOPOIETIC_AND_LYMPHOID_TISSUE	Leukemia	Acute Lymphoblastic Leukemia (ALL); B-cell	-	Male	haematopoietic_and_lymphoid_tissue	1
KE39	KE39_STOMACH	Gastric Cancer	Adenocarcinoma	Metastasis	Male	gastrointestinal_tract	1
KE97	KE97_STOMACH	Myeloma	Myeloma	Metastasis	Male	haematopoietic_and_lymphoid_tissue	1
KG1C	KG1C_CENTRAL_NERVOUS_SYSTEM	Brain Cancer	Oligodendroglioma	Primary	Male	central_nervous_system	1
KHM1B	KHM1B_HAEMATOPOIETIC_AND_LYMPHOID_TISSUE	Myeloma	Multiple Myeloma	Primary	Male	haematopoietic_and_lymphoid_tissue	1
KIJK	KIJK_HAEMATOPOIETIC_AND_LYMPHOID_TISSUE	Lymphoma	T-cell; Non-Hodgkins; Anaplastic Large Cell (ALCL)	-	Male	haematopoietic_and_lymphoid_tissue	1
KMHDASH2	KMH2_THYROID	Thyroid Cancer	Carcinoma	-	Male	head_neck	1
KMM1	KMM1_HAEMATOPOIETIC_AND_LYMPHOID_TISSUE	Myeloma	Multiple Myeloma	Primary	Male	haematopoietic_and_lymphoid_tissue	1
KMRC2	KMRC2_KIDNEY	Kidney Cancer	Renal Carcinoma; clear cell	Primary	Male	genitourinary_system	1
KMS18	KMS18_HAEMATOPOIETIC_AND_LYMPHOID_TISSUE	Myeloma	Multiple Myeloma	Primary	Male	haematopoietic_and_lymphoid_tissue	1
KMS20	KMS20_HAEMATOPOIETIC_AND_LYMPHOID_TISSUE	Myeloma	Multiple Myeloma	Primary	Female	haematopoietic_and_lymphoid_tissue	1
KMS21BM	KMS21BM_HAEMATOPOIETIC_AND_LYMPHOID_TISSUE	Myeloma	Multiple Myeloma	Primary	Male	haematopoietic_and_lymphoid_tissue	1
KMS26	KMS26_HAEMATOPOIETIC_AND_LYMPHOID_TISSUE	Myeloma	Multiple Myeloma	Primary	Male	haematopoietic_and_lymphoid_tissue	1
KMS27	KMS27_HAEMATOPOIETIC_AND_LYMPHOID_TISSUE	Myeloma	Multiple Myeloma	Primary	Male	haematopoietic_and_lymphoid_tissue	1
KMS28BM	KMS28BM_HAEMATOPOIETIC_AND_LYMPHOID_TISSUE	Myeloma	Multiple Myeloma	Primary	Female	haematopoietic_and_lymphoid_tissue	1
KMS34	KMS34_HAEMATOPOIETIC_AND_LYMPHOID_TISSUE	Myeloma	Multiple Myeloma	Primary	Female	haematopoietic_and_lymphoid_tissue	1
KNS81FD	KNS81FD_CENTRAL_NERVOUS_SYSTEM	Brain Cancer	Glioblastoma	-	-	central_nervous_system	1
KO52	KO52_HAEMATOPOIETIC_AND_LYMPHOID_TISSUE	Leukemia	Acute Myelogenous Leukemia (AML); M2 (Myeloblastic)	-	Male	haematopoietic_and_lymphoid_tissue	1
KON	KON_UPPER_AERODIGESTIVE_TRACT	Head and Neck Cancer	Squamous Cell Carcinoma	Metastasis	Male	head_neck	1
KOSC2	KOSC2CL343_UPPER_AERODIGESTIVE_TRACT	Head and Neck Cancer	Squamous Cell Carcinoma; oral	Primary	Male	head_neck	1
KPL1	KPL1_BREAST	Breast Cancer	Carcinoma	Metastasis	Female	breast	1
KPNRTBM1	KPNRTBM1_AUTONOMIC_GANGLIA	Neuroblastoma	-	Metastasis	Female	peripheral_nervous_system	1
KPNSI9S	KPNSI9S_AUTONOMIC_GANGLIA	Neuroblastoma	-	Metastasis	Male	peripheral_nervous_system	1
KPNYS	KPNYS_AUTONOMIC_GANGLIA	Neuroblastoma	-	-	-	peripheral_nervous_system	1
KYO1	KYO1_HAEMATOPOIETIC_AND_LYMPHOID_TISSUE	Leukemia	Chronic Myelogenous Leukemia (CML); blast crisis	-	Male	haematopoietic_and_lymphoid_tissue	1
LAN6	LAN6_AUTONOMIC_GANGLIA	Neuroblastoma	-	Metastasis	Male	peripheral_nervous_system	1
LB1047RCC	LB1047RCC_KIDNEY	Kidney Cancer	Renal Cell Carcinoma	-	-	genitourinary_system	1
LB2241RCC	LB2241RCC_KIDNEY	Kidney Cancer	Renal Cell Carcinoma	-	-	genitourinary_system	1
LB2518MEL	LB2518MEL_SKIN	Skin Cancer	Melanoma	-	-	skin	1
LB373MELD	LB373MELD_SKIN	Skin Cancer	Melanoma	-	-	skin	1
LB647SCLC	LB647SCLC_LUNG	Lung Cancer	Small Cell Lung Cancer (SCLC)	-	-	lung	1
LC1F	LC1F_LUNG	Lung Cancer	Non-Small Cell Lung Cancer (NSCLC); Squamous Cell Carcinoma	Primary	Male	lung	1
LC2AD	LC2AD_LUNG	Lung Cancer	Non-Small Cell Lung Cancer (NSCLC); Adenocarcinoma	Metastasis	-	lung	1
LU134A	LU134A_LUNG	Lung Cancer	Small Cell Lung Cancer (SCLC)	Primary	Male	lung	1
M059K	M059K_CENTRAL_NERVOUS_SYSTEM	Brain Cancer	Glioblastoma	Primary	Male	central_nervous_system	1
M07E	M07E_HAEMATOPOIETIC_AND_LYMPHOID_TISSUE	Leukemia	Acute Myelogenous Leukemia (AML); M7 (Megakaryoblastic)	-	Female	haematopoietic_and_lymphoid_tissue	1
MCIXC	MCIXC_BONE	Bone Cancer	Ewings Sarcoma	Metastasis	-	soft_tissue	1
MEC1	MEC1_HAEMATOPOIETIC_AND_LYMPHOID_TISSUE	Leukemia	Chronic Lymphoblastic Leukemia (CLL); B-cell	-	Male	haematopoietic_and_lymphoid_tissue	1
MHHCALL3	MHHCALL3_HAEMATOPOIETIC_AND_LYMPHOID_TISSUE	Leukemia	Acute Lymphoblastic Leukemia (ALL); B-cell	-	Female	haematopoietic_and_lymphoid_tissue	1
MHHCALL4	MHHCALL4_HAEMATOPOIETIC_AND_LYMPHOID_TISSUE	Leukemia	Acute Lymphoblastic Leukemia (ALL); B-cell	-	Male	haematopoietic_and_lymphoid_tissue	1
MINO	MINO_HAEMATOPOIETIC_AND_LYMPHOID_TISSUE	Lymphoma	B-cell; Non-Hodgkins; Mantle Cell	-	Male	haematopoietic_and_lymphoid_tissue	1
MJ	MJ_HAEMATOPOIETIC_AND_LYMPHOID_TISSUE	Lymphoma	T-cell; Non-Hodgkins; Cutaneous	-	Male	haematopoietic_and_lymphoid_tissue	1
MMACSF	MMACSF_SKIN	Skin Cancer	Melanoma	-	-	skin	1
MOLM6	MOLM6_HAEMATOPOIETIC_AND_LYMPHOID_TISSUE	Leukemia	Chronic Myelogenous Leukemia (CML); blast crisis	-	Male	haematopoietic_and_lymphoid_tissue	1
MOLP2	MOLP2_HAEMATOPOIETIC_AND_LYMPHOID_TISSUE	Myeloma	Multiple Myeloma	Primary	Male	haematopoietic_and_lymphoid_tissue	1
MON	MON_SOFT_TISSUE	Rhabdoid	Malignant Rhabdoid Tumor	-	Male	soft_tissue	1
MONOMAC1	MONOMAC1_HAEMATOPOIETIC_AND_LYMPHOID_TISSUE	Leukemia	Acute Myelogenous Leukemia (AML)	Primary	Male	haematopoietic_and_lymphoid_tissue	1
MORCPR	MORCPR_LUNG	Lung Cancer	Non-Small Cell Lung Cancer (NSCLC); Adenocarcinoma	Primary	-	lung	1
MOTN1	MOTN1_HAEMATOPOIETIC_AND_LYMPHOID_TISSUE	Lymphoma	T-cell	-	Female	haematopoietic_and_lymphoid_tissue	1
MYM12	MYM12_HAEMATOPOIETIC_AND_LYMPHOID_TISSUE	Leukemia	Acute Biphenotypic Leukemia	-	-	haematopoietic_and_lymphoid_tissue	1
MZ1PC	MZ1PC_PANCREAS	Pancreatic Cancer	Ductal Adenocarcinoma	Metastasis	-	gastrointestinal_tract	1
MZ2MEL	MZ2MEL_SKIN	Skin Cancer	Melanoma	-	-	skin	1
MZ7MEL	MZ7MEL_SKIN	Skin Cancer	Melanoma	Metastasis	-	skin	1
NB17	NB17_AUTONOMIC_GANGLIA	Neuroblastoma	-	-	-	peripheral_nervous_system	1
NB5	NB5_AUTONOMIC_GANGLIA	Neuroblastoma	-	Metastasis	-	peripheral_nervous_system	1
NB6	NB6_AUTONOMIC_GANGLIA	Neuroblastoma	-	-	-	peripheral_nervous_system	1
NCC021	NCC021_KIDNEY	Kidney Cancer	Renal Cell Carcinoma	-	-	genitourinary_system	1
NCCIT	NCCIT_TESTIS	Embryonal Cancer	Carcinoma	Primary	Male	genitourinary_system	1
NCIH1184	NCIH1184_LUNG	Lung Cancer	Small Cell Lung Cancer (SCLC)	Metastasis	Male	lung	1
NCIH128	NCIH128_LUNG	Lung Cancer	Small Cell Lung Cancer (SCLC)	Metastasis	-	lung	1
NCIH1304	NCIH1304_LUNG	Lung Cancer	Small Cell Lung Cancer (SCLC)	-	-	lung	1
NCIH1385	NCIH1385_LUNG	Lung Cancer	Non-Small Cell Lung Cancer (NSCLC); Squamous Cell Carcinoma	Metastasis	Female	lung	1
NCIH1395	NCIH1395_LUNG	Lung Cancer	Non-Small Cell Lung Cancer (NSCLC); Adenocarcinoma	Primary	Female	lung	1
NCIH1436	NCIH1436_LUNG	Lung Cancer	Small Cell Lung Cancer (SCLC)	Metastasis	Male	lung	1
NCIH1770	NCIH1770_LUNG	Lung Cancer	Non-Small Cell Lung Cancer (NSCLC); unspecified	Metastasis	Male	lung	1
NCIH1836	NCIH1836_LUNG	Lung Cancer	Small Cell Lung Cancer (SCLC)	Primary	Male	lung	1
NCIH187	NCIH187_LUNG	Lung Cancer	Small Cell Lung Cancer (SCLC)	Metastasis	Male	lung	1
NCIH2106	NCIH2106_LUNG	Lung Cancer	Non-Small Cell Lung Cancer (NSCLC); Large Cell Carcinoma	Metastasis	Male	lung	1
NCIH2286	NCIH2286_LUNG	Lung Cancer	Small Cell Lung Cancer (SCLC)	Primary	Female	lung	1
NCIH378	NCIH378_LUNG	Lung Cancer	Small Cell Lung Cancer (SCLC)	Metastasis	-	lung	1
NCIH660	NCIH660_PROSTATE	Prostate Cancer	Small Cell Carcinoma	Metastasis	Male	genitourinary_system	1
NCIH748	NCIH748_LUNG	Lung Cancer	Small Cell Lung Cancer (SCLC)	Metastasis	-	lung	1
NCIH889	NCIH889_LUNG	Lung Cancer	Small Cell Lung Cancer (SCLC)	Metastasis	Female	lung	1
NCO2	NCO2_HAEMATOPOIETIC_AND_LYMPHOID_TISSUE	Leukemia	Chronic Myelogenous Leukemia (CML)	-	Female	haematopoietic_and_lymphoid_tissue	1
NCCSTCK140	NCCSTCK140_STOMACH	Gastric Cancer	Adenocarcinoma	-	Female	gastrointestinal_tract	1
NH6	NH6_AUTONOMIC_GANGLIA	Neuroblastoma	-	Metastasis	Female	peripheral_nervous_system	1
NK92MI	NK92MI_HAEMATOPOIETIC_AND_LYMPHOID_TISSUE	Leukemia	Natural Killer Cell Lymphoblastic Leukemia/Lymphoma	-	-	haematopoietic_and_lymphoid_tissue	1
NO10	NO10_CENTRAL_NERVOUS_SYSTEM	Brain Cancer	Glioblastoma	Primary	Male	central_nervous_system	1
NO11	NO11_CENTRAL_NERVOUS_SYSTEM	Brain Cancer	Glioblastoma	Primary	Female	central_nervous_system	1
NUDHL1	NUDHL1_HAEMATOPOIETIC_AND_LYMPHOID_TISSUE	Lymphoma	Diffuse Large B-cell Lymphoma (DLBCL)	Metastasis	Male	haematopoietic_and_lymphoid_tissue	1
OC316	OC316_OVARY	Ovarian Cancer	Adenocarcinoma; serous	Metastasis	Female	gynecologic_cancer	1
OCILY10	OCILY10_HAEMATOPOIETIC_AND_LYMPHOID_TISSUE	Lymphoma	Diffuse Large B-cell Lymphoma (DLBCL)	-	Female	haematopoietic_and_lymphoid_tissue	1
OCILY3	OCILY3_HAEMATOPOIETIC_AND_LYMPHOID_TISSUE	Lymphoma	Diffuse Large B-cell Lymphoma (DLBCL)	Primary	Male	haematopoietic_and_lymphoid_tissue	1
OCILY7	OCILY7_HAEMATOPOIETIC_AND_LYMPHOID_TISSUE	Lymphoma	Diffuse Large B-cell Lymphoma (DLBCL)	Primary	Male	haematopoietic_and_lymphoid_tissue	1
OMC1	OMC1_CERVIX	Cervical Cancer	Squamous Cell Carcinoma	Metastasis	-	gynecologic_cancer	1
OSC19	OSC19_UPPER_AERODIGESTIVE_TRACT	Head and Neck Cancer	Squamous Cell Carcinoma	Metastasis	Male	head_neck	1
OV17R	OV17R_OVARY	Ovarian Cancer	Adenocarcinoma	Metastasis	Female	gynecologic_cancer	1
OVCA433	OVCA433_OVARY	Ovarian Cancer	Adenocarcinoma; serous	-	-	gynecologic_cancer	1
OVSAHO	OVSAHO_OVARY	Ovarian Cancer	Adenocarcinoma; high grade serous	Metastasis	Female	gynecologic_cancer	1
P3HR1	P3HR1_HAEMATOPOIETIC_AND_LYMPHOID_TISSUE	Lymphoma	B-cell; Non-Hodgkins; Burkitts	-	Male	haematopoietic_and_lymphoid_tissue	1
PANC0504	PANC0504_PANCREAS	Pancreatic Cancer	Ductal Adenocarcinoma; exocrine	Primary	Female	gastrointestinal_tract	1
PCI15A	PCI15A_UPPER_AERODIGESTIVE_TRACT	Head and Neck Cancer	Squamous Cell Carcinoma	-	-	head_neck	1
PCI38	PCI38_UPPER_AERODIGESTIVE_TRACT	Head and Neck Cancer	Squamous Cell Carcinoma	-	-	head_neck	1
PCI6A	PCI6A_UPPER_AERODIGESTIVE_TRACT	Head and Neck Cancer	Squamous Cell Carcinoma	-	-	head_neck	1
PECAPJ34CLONEC12	PECAPJ34CLONEC12_UPPER_AERODIGESTIVE_TRACT	Head and Neck Cancer	Squamous Cell Carcinoma; basaloid	Primary	Male	head_neck	1
PEER	PEER_HAEMATOPOIETIC_AND_LYMPHOID_TISSUE	Leukemia	Acute Lymphoblastic Leukemia (ALL); T-cell	-	Female	haematopoietic_and_lymphoid_tissue	1
PFEIFFER	PFEIFFER_HAEMATOPOIETIC_AND_LYMPHOID_TISSUE	Lymphoma	Diffuse Large B-cell Lymphoma (DLBCL)	Metastasis	Male	haematopoietic_and_lymphoid_tissue	1
QIMRWIL	QIMRWIL_HAEMATOPOIETIC_AND_LYMPHOID_TISSUE	Leukemia	Acute Myelogenous Leukemia (AML)	-	-	haematopoietic_and_lymphoid_tissue	1
RCCAB	RCCAB_KIDNEY	Kidney Cancer	Renal Carcinoma; clear cell	-	-	genitourinary_system	1
RCCER	RCCER_KIDNEY	Kidney Cancer	Renal Carcinoma; clear cell	-	-	genitourinary_system	1
RCCFG2	RCCFG2_KIDNEY	Kidney Cancer	Renal Carcinoma; clear cell	-	-	genitourinary_system	1
RCCJF	RCCJF_KIDNEY	Kidney Cancer	Renal Carcinoma; clear cell	-	-	genitourinary_system	1
RCCMF	RCCMF_KIDNEY	Kidney Cancer	Renal Carcinoma; clear cell	-	-	genitourinary_system	1
RDES	RDES_BONE	Bone Cancer	Ewings Sarcoma	Primary	Male	soft_tissue	1
REC1	REC1_HAEMATOPOIETIC_AND_LYMPHOID_TISSUE	Lymphoma	B-cell; Non-Hodgkins; Mantle Cell	-	Male	haematopoietic_and_lymphoid_tissue	1
RI1	RI1_HAEMATOPOIETIC_AND_LYMPHOID_TISSUE	Lymphoma	B-cell; Non-Hodgkins	-	Female	haematopoietic_and_lymphoid_tissue	1
RMUGS	RMUGS_OVARY	Ovarian Cancer	Cystadenocarcinoma; mucinous	Primary	Female	gynecologic_cancer	1
ROS50	ROS50_HAEMATOPOIETIC_AND_LYMPHOID_TISSUE	Leukemia	Acute Lymphoblastic Leukemia (ALL); B-cell	Primary	Male	haematopoietic_and_lymphoid_tissue	1
RPMI2650	RPMI2650_UPPER_AERODIGESTIVE_TRACT	Head and Neck Cancer	Squamous Cell Carcinoma	Metastasis	Male	head_neck	1
S117	S117_THYROID	Sarcoma	Thyroid Sarcoma	-	Female	head_neck	1
SBC1	SBC1_LUNG	Lung Cancer	Small Cell Lung Cancer (SCLC)	-	-	lung	1
SC1	SC1_HAEMATOPOIETIC_AND_LYMPHOID_TISSUE	Lymphoma	B-cell; Non-Hodgkins; Follicular	-	Male	haematopoietic_and_lymphoid_tissue	1
SCH	SCH_STOMACH	Gastric Cancer	Choriocarcinoma	Metastasis	-	gastrointestinal_tract	1
SCLC21H	SCLC21H_LUNG	Lung Cancer	Small Cell Lung Cancer (SCLC)	Metastasis	Male	lung	1
SEM	SEM_HAEMATOPOIETIC_AND_LYMPHOID_TISSUE	Leukemia	Acute Lymphoblastic Leukemia (ALL); B-cell	Primary	Female	haematopoietic_and_lymphoid_tissue	1
SET2	SET2_HAEMATOPOIETIC_AND_LYMPHOID_TISSUE	Leukemia	Acute Myelogenous Leukemia (AML)	-	Female	haematopoietic_and_lymphoid_tissue	1
SKBR3	SKBR3_BREAST	Breast Cancer	Carcinoma	Metastasis	Female	breast	1
SKNMC	SKNMC_BONE	Bone Cancer	Ewings Sarcoma	Metastasis	Female	soft_tissue	1
SNU1033	SNU1033_LARGE_INTESTINE	Colon/Colorectal Cancer	Adenocarcinoma	Primary	Female	gastrointestinal_tract	1
SNU119	SNU119_OVARY	Ovarian Cancer	Cystadenocarcinoma; high grade serous	Metastasis	Female	gynecologic_cancer	1
SNU1272	SNU1272_KIDNEY	Kidney Cancer	Renal Carcinoma; clear cell	-	Female	genitourinary_system	1
SNU201	SNU201_CENTRAL_NERVOUS_SYSTEM	Brain Cancer	Glioblastoma	Primary	Male	central_nervous_system	1
SNU216	SNU216_STOMACH	Gastric Cancer	Adenocarcinoma; tubular	Metastasis	Female	gastrointestinal_tract	1
SNU478	SNU478_BILIARY_TRACT	Bile Duct Cancer	Cholangiocarcinoma; extrahepatic	-	-	gastrointestinal_tract	1
SNU489	SNU489_CENTRAL_NERVOUS_SYSTEM	Brain Cancer	Glioblastoma	-	Male	central_nervous_system	1
SNU503	SNU503_LARGE_INTESTINE	Colon/Colorectal Cancer	Adenocarcinoma	Metastasis	Male	gastrointestinal_tract	1
SNU620	SNU620_STOMACH	Gastric Cancer	Adenocarcinoma	Metastasis	Female	gastrointestinal_tract	1
SNU626	SNU626_CENTRAL_NERVOUS_SYSTEM	Brain Cancer	Glioblastoma	-	Male	central_nervous_system	1
SNU738	SNU738_CENTRAL_NERVOUS_SYSTEM	Brain Cancer	Oligodendroglioma	-	Male	central_nervous_system	1
SNU8	SNU8_OVARY	Ovarian Cancer	Adenocarcinoma; high grade serous	Metastasis	Female	gynecologic_cancer	1
SNU878	SNU878_LIVER	Liver Cancer	Hepatocellular Carcinoma	Primary	Female	gastrointestinal_tract	1
SNU899	SNU899_UPPER_AERODIGESTIVE_TRACT	Head and Neck Cancer	Squamous Cell Carcinoma; laryngeal	Primary	Male	head_neck	1
STS0421	STS0421_SOFT_TISSUE	Gastric Cancer	Adenocarcinoma	-	-	soft_tissue	1
SUDHL16	SUDHL16_HAEMATOPOIETIC_AND_LYMPHOID_TISSUE	Lymphoma	B-cell; Non-Hodgkins	-	-	haematopoietic_and_lymphoid_tissue	1
SUPB8	SUPB8_HAEMATOPOIETIC_AND_LYMPHOID_TISSUE	Leukemia	Acute Lymphoblastic Leukemia (ALL); B-cell	-	-	haematopoietic_and_lymphoid_tissue	1
SUPT11	SUPT11_HAEMATOPOIETIC_AND_LYMPHOID_TISSUE	Leukemia	Acute Lymphoblastic Leukemia (ALL); T-cell	-	Male	haematopoietic_and_lymphoid_tissue	1
SW156	SW156_KIDNEY	Kidney Cancer	Renal Cell Carcinoma	Primary	Male	genitourinary_system	1
SW480	SW480_LARGE_INTESTINE	Colon/Colorectal Cancer	Adenocarcinoma	Primary	Male	gastrointestinal_tract	1
SW954	SW954_CERVIX	Cervical Cancer	Squamous Cell Carcinoma	Primary	Female	gynecologic_cancer	1
SW962	SW962_VULVA	Skin Cancer	Carcinoma; vulvar	Metastasis	-	gynecologic_cancer	1
TE617T	TE617T_SOFT_TISSUE	Sarcoma	Rhabdomyosarcoma	Primary	Female	soft_tissue	1
TEN	TEN_ENDOMETRIUM	Endometrial/Uterine Cancer	Clear Cell Carcinoma	Primary	Female	gynecologic_cancer	1
TF1	TF1_HAEMATOPOIETIC_AND_LYMPHOID_TISSUE	Leukemia	Acute Myelogenous Leukemia (AML)	-	Male	haematopoietic_and_lymphoid_tissue	1
TM87	TM87_SOFT_TISSUE	Rhabdoid	Malignant Rhabdoid Tumor	Metastasis	-	soft_tissue	1
TMK1	TMK1_STOMACH	Gastric Cancer	Adenocarcinoma	Metastasis	-	gastrointestinal_tract	1
TOLEDO	TOLEDO_HAEMATOPOIETIC_AND_LYMPHOID_TISSUE	Lymphoma	Diffuse Large B-cell Lymphoma (DLBCL)	Primary	Female	haematopoietic_and_lymphoid_tissue	1
TUHR10TKB	TUHR10TKB_KIDNEY	Kidney Cancer	Renal Cell Carcinoma	Primary	Male	genitourinary_system	1
TUHR14TKB	TUHR14TKB_KIDNEY	Kidney Cancer	Renal Cell Carcinoma	Primary	Male	genitourinary_system	1
U937	U937_HAEMATOPOIETIC_AND_LYMPHOID_TISSUE	Leukemia	Acute Myelogenous Leukemia (AML)	Metastasis	Male	haematopoietic_and_lymphoid_tissue	1
UWB1289	UWB1289_OVARY	Ovarian Cancer	Adenocarcinoma; serous	Primary	Female	gynecologic_cancer	1
VMRCMELG	VMRCMELG_SKIN	Skin Cancer	Melanoma	Primary	Male	skin	1
YMB1E	YMB1E_BREAST	Breast Cancer	Breast Ductal Carcinoma	Metastasis	-	breast	1
